# Supplementary material for: 2,3,4,5,6-Penta­bromo­phenol
Source: Acta Crystallogr Sect E Struct Rep Online. 2008 Sep 13;64(Pt 10):o1921. doi: 10.1107/S1600536808028602 (PMC2959417; doi:10.1107/S1600536808028602)
Supplement: Supplementary file 1 [file e-64-o1921-sup1.cif]

##############################################################################
###                                                                        ###
###        Electronic paper (Acta Crystallographica Section E)             ###
###                                                                        ###
##############################################################################
#                                                                            #
# This CIF contains the data in a paper accepted for publication in Acta     #
# Crystallographica Section E. It conforms to the requirements of Notes      #
# for Authors for Section E, and has been peer reviewed under the auspices   #
# of the IUCr Commission on Journals.                                        #
#                                                                            #
# Full details of the Crystallographic Information File format               #
# are given in the paper "The Crystallographic Information File (CIF):       #
# a New Standard Archive File for Crystallography" by S. R. Hall, F. H.      #
# Allen and I. D. Brown [Acta Cryst. (1991), A47, 655-685].                  #
#                                                                            #
# The current version of the core CIF dictionary is obtainable from          #
# ftp://ftp.iucr.org/pub/cif_core.dic. The current version number is 2.4.    #
#                                                                            #
# Software is freely available for graphical display of the structure(s) in  #
# this CIF.  For information consult the CIF home page http://www.iucr.org/  #
# cif/home.html                                                              #
#                                                                            #
# This file may be used for bona fide research purposes within the           #
# scientific community so long as proper attribution is given to the journal # 
# article from which it was obtained.                                        #
#                                                                            #
##############################################################################
                                             
data_I
_audit_creation_method     'form98_non/compatible with shelxl97-2'
_chemical_name_systematic
;
2,3,4,5,6-Pentabromophenol
;
_chemical_name_common     2,3,4,5,6-Pentabromophenol
_chemical_formula_moiety     'C6 H Br5 O'
_chemical_formula_sum     'C6 H Br5 O'
_chemical_formula_weight     488.57
_chemical_melting_point     ?
_symmetry_cell_setting     monoclinic
_symmetry_space_group_name_H-M     'C 2/c'
_symmetry_space_group_name_Hall     '-C 2yc'
loop_
    _symmetry_equiv_pos_as_xyz
    'x, y, z'
    '-x, y, -z+1/2'
    'x+1/2, y+1/2, z'
    '-x+1/2, y+1/2, -z+1/2'
    '-x, -y, -z'
    'x, -y, z-1/2'
    '-x+1/2, -y+1/2, -z'
    'x+1/2, -y+1/2, z-1/2'
_cell_length_a     32.3058(15)
_cell_length_b     3.9957(2)
_cell_length_c     16.1887(8)
_cell_angle_alpha     90.00
_cell_angle_beta     112.118(3)
_cell_angle_gamma     90.00
_cell_volume     1935.93(17)
_cell_formula_units_Z     8
_cell_measurement_reflns_used     8265
_cell_measurement_theta_min     3.134
_cell_measurement_theta_max     27.485
_cell_measurement_temperature     200(2)
_exptl_crystal_description     rod
_exptl_crystal_colour     colourless
_exptl_crystal_size_max     0.28
_exptl_crystal_size_mid     0.08
_exptl_crystal_size_min     0.05
_exptl_crystal_density_diffrn     3.353
_exptl_crystal_density_meas     ?
_exptl_crystal_density_method     'not measured'
_exptl_crystal_F_000     1760
_exptl_absorpt_coefficient_mu     20.704
_exptl_absorpt_correction_type     multi-scan
_exptl_absorpt_process_details     '(SADABS; Sheldrick, 2001)'
_exptl_absorpt_correction_T_min     0.062
_exptl_absorpt_correction_T_max     0.355
_exptl_special_details
;
 ?
;
_diffrn_ambient_temperature     200(2)
_diffrn_radiation_type     MoK\a
_diffrn_radiation_wavelength     0.71073
_diffrn_radiation_source     'Rotating anode'
_diffrn_radiation_monochromator     'MONTEL, graded multilayered X-ray optics'
_diffrn_measurement_device_type     'Nonius Kappa CCD'
_diffrn_measurement_device     '95 mm CCD camera on \k-goniostat'
_diffrn_measurement_method     'Rotation images; thick slices'
_diffrn_reflns_number     13465
_diffrn_reflns_av_R_equivalents     0.0541
_diffrn_reflns_av_sigmaI/netI     0.0420
_diffrn_reflns_theta_min     3.47
_diffrn_reflns_theta_max     27.57
_diffrn_reflns_theta_full     27.57
_diffrn_measured_fraction_theta_max     0.988
_diffrn_measured_fraction_theta_full     0.988
_diffrn_reflns_limit_h_min     -41
_diffrn_reflns_limit_h_max     41
_diffrn_reflns_limit_k_min     -4
_diffrn_reflns_limit_k_max     5
_diffrn_reflns_limit_l_min     -21
_diffrn_reflns_limit_l_max     21
_refine_special_details
;
 Refinement of F^2^ against ALL reflections. The weighted R-factor wR and
 goodness of fit S are based on F^2^, conventional R-factors R are based
 on F, with F set to zero for negative F^2^. The threshold expression of
 F^2^ > 2\s(F^2^) is used only for calculating R-factors(gt) etc. and is
 not relevant to the choice of reflections for refinement. R-factors based
 on F^2^ are statistically about twice as large as those based on F, and
 R-factors based on ALL data will be even larger.
;
_reflns_number_total     2219
_reflns_number_gt     1930
_reflns_threshold_expression     I>2\s(I)
_refine_ls_structure_factor_coef     Fsqd
_refine_ls_matrix_type     'Full'
_refine_ls_R_factor_all     0.0361
_refine_ls_R_factor_gt     0.0300
_refine_ls_wR_factor_gt     0.0709
_refine_ls_wR_factor_ref     0.0745
_refine_ls_goodness_of_fit_ref     1.027
_refine_ls_restrained_S_all     1.027
_refine_ls_number_reflns     2219
_refine_ls_number_parameters     111
_refine_ls_number_restraints     0
_refine_ls_hydrogen_treatment     constr
_refine_ls_weighting_scheme     'Calc'
_refine_ls_weighting_details
       'calc w = 1/[\s^2^(Fo^2^)+(0.0374P)^2^+5.8817P] where P=(Fo^2^+2Fc^2^)/3'
_atom_sites_solution_hydrogens     geom
_atom_sites_solution_primary     direct
_atom_sites_solution_secondary     difmap
_refine_ls_shift/su_max     0.001
_refine_ls_shift/su_mean     0.000
_refine_diff_density_max     0.880
_refine_diff_density_min     -1.018
_refine_ls_extinction_method     'SHELXL97 (Sheldrick, 2008)'
_refine_ls_extinction_coef     0.00087(8)
loop_
    _atom_type_symbol
    _atom_type_description
    _atom_type_scat_dispersion_real
    _atom_type_scat_dispersion_imag
    _atom_type_scat_source
    'C' 'C' 0.0033 0.0016
                         'International Tables Vol C Tables 4.2.6.8 and 6.1.1.4'
    'H' 'H' 0.0000 0.0000
                         'International Tables Vol C Tables 4.2.6.8 and 6.1.1.4'
    'Br' 'Br' -0.2901 2.4595
                         'International Tables Vol C Tables 4.2.6.8 and 6.1.1.4'
    'O' 'O' 0.0106 0.0060
                         'International Tables Vol C Tables 4.2.6.8 and 6.1.1.4'
_computing_data_collection     'COLLECT (Nonius, 2004)'
_computing_cell_refinement     'SCALEPACK (Otwinowski & Minor 1997)'
_computing_data_reduction     'DENZO and SCALEPACK (Otwinowski & Minor 1997)'
_computing_structure_solution     'SHELXS97 (Sheldrick, 2008)'
_computing_structure_refinement     'SHELXL97 (Sheldrick, 2008)'
_computing_molecular_graphics
;
ORTEP-3 (Farrugia, 1997) and Mercury (Macrae <i>et al.</i>,
2006)
;
_computing_publication_material     'SHELXL97 (Sheldrick, 2008)'
loop_
    _atom_site_type_symbol
    _atom_site_label
    _atom_site_fract_x
    _atom_site_fract_y
    _atom_site_fract_z
    _atom_site_U_iso_or_equiv
    _atom_site_adp_type
    _atom_site_calc_flag
    _atom_site_refinement_flags
    _atom_site_occupancy
    _atom_site_disorder_assembly
    _atom_site_disorder_group
    Br Br1 0.204848(13) 0.51248(10) 0.41077(2) 0.03029(14) Uani d . 1 . .
    Br Br2 0.096769(13) 0.38703(10) 0.36125(2) 0.02821(13) Uani d . 1 . .
    Br Br3 0.024427(13) 0.61492(11) 0.16493(3) 0.03106(14) Uani d . 1 . .
    Br Br4 0.060474(12) 0.97946(11) 0.02144(2) 0.02709(13) Uani d . 1 . .
    Br Br5 0.169251(13) 1.09979(10) 0.07733(2) 0.02651(13) Uani d . 1 . .
    O O1 0.22213(8) 0.8423(7) 0.26447(18) 0.0289(6) Uani d . 1 . .
    H H1 0.2271 0.9643 0.2270 0.043 Uiso calc R 1 . .
    C C1 0.17732(11) 0.7978(9) 0.2394(2) 0.0213(7) Uani d . 1 . .
    C C2 0.16196(12) 0.6421(9) 0.2996(2) 0.0216(7) Uani d . 1 . .
    C C3 0.11662(12) 0.5889(9) 0.2773(2) 0.0211(7) Uani d . 1 . .
    C C4 0.08601(11) 0.6883(9) 0.1945(2) 0.0213(7) Uani d . 1 . .
    C C5 0.10107(12) 0.8416(8) 0.1339(2) 0.0209(7) Uani d . 1 . .
    C C6 0.14663(12) 0.8957(8) 0.1567(2) 0.0197(7) Uani d . 1 . .
loop_
    _atom_site_aniso_label
    _atom_site_aniso_U_11
    _atom_site_aniso_U_22
    _atom_site_aniso_U_33
    _atom_site_aniso_U_12
    _atom_site_aniso_U_13
    _atom_site_aniso_U_23
    Br1 0.0248(2) 0.0387(3) 0.0229(2) 0.00504(16) 0.00385(16) 0.00541(16)
    Br2 0.0300(2) 0.0331(2) 0.0244(2) -0.00243(15) 0.01352(16) 0.00349(14)
    Br3 0.0171(2) 0.0443(3) 0.0318(2) -0.00324(15) 0.00924(16) 0.00412(16)
    Br4 0.0201(2) 0.0377(2) 0.0212(2) 0.00309(15) 0.00524(15) 0.00423(14)
    Br5 0.0238(2) 0.0331(2) 0.0255(2) -0.00301(14) 0.01252(16) 0.00230(14)
    O1 0.0160(12) 0.0393(16) 0.0315(14) 0.0005(11) 0.0091(11) 0.0025(12)
    C1 0.0146(16) 0.0222(16) 0.0260(17) -0.0013(14) 0.0066(13) -0.0031(14)
    C2 0.0188(18) 0.0236(18) 0.0201(16) 0.0003(14) 0.0048(13) -0.0015(13)
    C3 0.0237(19) 0.0211(16) 0.0208(17) -0.0001(13) 0.0110(14) -0.0028(13)
    C4 0.0146(16) 0.0261(17) 0.0244(17) -0.0029(14) 0.0087(13) -0.0038(14)
    C5 0.0196(17) 0.0237(17) 0.0184(15) -0.0001(14) 0.0061(13) -0.0027(13)
    C6 0.0213(17) 0.0215(17) 0.0207(16) -0.0026(14) 0.0129(13) -0.0009(13)
_geom_special_details
;
 All s.u.'s (except the s.u. in the dihedral angle between two l.s. planes)
 are estimated using the full covariance matrix. The cell s.u.'s are taken
 into account individually in the estimation of s.u.'s in distances, angles
 and torsion angles; correlations between s.u.'s in cell parameters are only
 used when they are defined by crystal symmetry. An approximate (isotropic)
 treatment of cell s.u.'s is used for estimating s.u.'s involving l.s. planes.
;
loop_
    _geom_bond_atom_site_label_1
    _geom_bond_atom_site_label_2
    _geom_bond_site_symmetry_2
    _geom_bond_distance
    _geom_bond_publ_flag
    Br1 C2 . 1.884(3) ?
    Br2 C3 . 1.888(4) ?
    Br3 C4 . 1.886(3) ?
    Br4 C5 . 1.882(3) ?
    Br5 C6 . 1.886(4) ?
    O1 C1 . 1.360(4) ?
    O1 H1 . 0.8400 ?
    C1 C6 . 1.389(5) ?
    C1 C2 . 1.395(5) ?
    C2 C3 . 1.387(5) ?
    C3 C4 . 1.391(5) ?
    C4 C5 . 1.390(5) ?
    C5 C6 . 1.393(5) ?
loop_
    _geom_angle_atom_site_label_1
    _geom_angle_atom_site_label_2
    _geom_angle_atom_site_label_3
    _geom_angle_site_symmetry_1
    _geom_angle_site_symmetry_3
    _geom_angle
    _geom_angle_publ_flag
    C1 O1 H1 . . 109.5 ?
    O1 C1 C6 . . 122.9(3) ?
    O1 C1 C2 . . 117.9(3) ?
    C6 C1 C2 . . 119.1(3) ?
    C3 C2 C1 . . 120.3(3) ?
    C3 C2 Br1 . . 122.1(3) ?
    C1 C2 Br1 . . 117.6(3) ?
    C2 C3 C4 . . 120.4(3) ?
    C2 C3 Br2 . . 119.3(3) ?
    C4 C3 Br2 . . 120.3(3) ?
    C5 C4 C3 . . 119.7(3) ?
    C5 C4 Br3 . . 120.4(2) ?
    C3 C4 Br3 . . 120.0(3) ?
    C4 C5 C6 . . 119.8(3) ?
    C4 C5 Br4 . . 120.7(3) ?
    C6 C5 Br4 . . 119.5(3) ?
    C1 C6 C5 . . 120.7(3) ?
    C1 C6 Br5 . . 117.4(3) ?
    C5 C6 Br5 . . 121.9(3) ?
loop_
    _geom_torsion_atom_site_label_1
    _geom_torsion_atom_site_label_2
    _geom_torsion_atom_site_label_3
    _geom_torsion_atom_site_label_4
    _geom_torsion_site_symmetry_1
    _geom_torsion_site_symmetry_2
    _geom_torsion_site_symmetry_3
    _geom_torsion_site_symmetry_4
    _geom_torsion
    _geom_torsion_publ_flag
    O1 C1 C2 C3 . . . . -179.7(3) ?
    C6 C1 C2 C3 . . . . -0.6(5) ?
    O1 C1 C2 Br1 . . . . 0.7(4) ?
    C6 C1 C2 Br1 . . . . 179.8(3) ?
    C1 C2 C3 C4 . . . . 0.4(5) ?
    Br1 C2 C3 C4 . . . . 180.0(3) ?
    C1 C2 C3 Br2 . . . . -178.5(3) ?
    Br1 C2 C3 Br2 . . . . 1.1(4) ?
    C2 C3 C4 C5 . . . . 0.0(5) ?
    Br2 C3 C4 C5 . . . . 178.9(3) ?
    C2 C3 C4 Br3 . . . . -179.9(3) ?
    Br2 C3 C4 Br3 . . . . -1.1(4) ?
    C3 C4 C5 C6 . . . . -0.2(5) ?
    Br3 C4 C5 C6 . . . . 179.7(3) ?
    C3 C4 C5 Br4 . . . . -179.9(3) ?
    Br3 C4 C5 Br4 . . . . 0.1(4) ?
    O1 C1 C6 C5 . . . . 179.4(3) ?
    C2 C1 C6 C5 . . . . 0.4(5) ?
    O1 C1 C6 Br5 . . . . -0.2(5) ?
    C2 C1 C6 Br5 . . . . -179.2(3) ?
    C4 C5 C6 C1 . . . . 0.0(5) ?
    Br4 C5 C6 C1 . . . . 179.7(3) ?
    C4 C5 C6 Br5 . . . . 179.6(3) ?
    Br4 C5 C6 Br5 . . . . -0.7(4) ?
loop_
    _geom_hbond_atom_site_label_D
    _geom_hbond_atom_site_label_H
    _geom_hbond_atom_site_label_A
    _geom_hbond_site_symmetry_A
    _geom_hbond_distance_DH
    _geom_hbond_distance_HA
    _geom_hbond_distance_DA
    _geom_hbond_angle_DHA
    O1 H1 O1 4 0.84 2.19 2.844(4) 134.1
data_global
_journal_date_recd_electronic     2008-09-03
_journal_date_accepted     2008-09-06
_journal_name_full     'Acta Crystallographica, Section E'
_journal_year     2008
_journal_volume     64
_journal_issue     10
_journal_page_first     o1921
_journal_page_last     o1921
_journal_paper_category     QO
_journal_coeditor_code     RK2109
_publ_contact_author_name     'Professor Peter Klufers'
_publ_contact_author_address
;
Department Chemie und Biochemie
Ludwig-Maximilians-Universitat
Butenandtstrasse 5--13
D-81377 Munchen
Germany
;
_publ_contact_author_email     'kluef@cup.uni-muenchen.de'
_publ_contact_author_fax     '+49-89-2180-77406'
_publ_contact_author_phone     '+49-89-2180-77407'
_publ_section_title
;
2,3,4,5,6-Pentabromophenol
;
loop_
    _publ_author_name
    _publ_author_address
    'Betz, Richard'
;
Department Chemie und Biochemie
Ludwig-Maximilians-Universit\"at
Butenandtstrasse 5--13 (Haus D)
81377 M\"unchen
Germany
;
    'Kl\"ufers, Peter'
;
Department Chemie und Biochemie
Ludwig-Maximilians-Universit\"at
Butenandtstrasse 5--13 (Haus D)
81377 M\"unchen
Germany
;
    'Mayer, Peter'
;
Department Chemie und Biochemie
Ludwig-Maximilians-Universit\"at
Butenandtstrasse 5--13 (Haus D)
81377 M\"unchen
Germany
;
