# Supplementary material for: 2,3,4,5,6-Penta­bromo­phenol
Source: Acta Crystallogr Sect E Struct Rep Online. 2008 Sep 13;64(Pt 10):o1921. doi: 10.1107/S1600536808028602 (PMC2959417; doi:10.1107/S1600536808028602)
Supplement: Supplementary file 2 [file e-64-o1921-Isup2.hkl]

# 
# h,k,l, Fc-squared, Fo-squared, sigma(Fo-squared) and status flag 
# 
data_I
_shelx_title ' Brom-Phenol' 
_shelx_refln_list_code          4 
_shelx_F_calc_maximum      919.10 
_exptl_crystal_F_000      1760.00 
_reflns_d_resolution_high  0.7678 
 
loop_ 
 _symmetry_equiv_pos_as_xyz 
 'x, y, z' 
 '-x, y, -z+1/2' 
 'x+1/2, y+1/2, z' 
 '-x+1/2, y+1/2, -z+1/2' 
 '-x, -y, -z' 
 'x, -y, z-1/2' 
 '-x+1/2, -y+1/2, -z' 
 'x+1/2, -y+1/2, z-1/2' 
 
_cell_length_a    32.3058 
_cell_length_b     3.9957 
_cell_length_c    16.1887 
_cell_angle_alpha  90.000 
_cell_angle_beta  112.118 
_cell_angle_gamma  90.000 
 
_shelx_F_squared_multiplier     1.000 
 
loop_ 
 _refln_index_h 
 _refln_index_k 
 _refln_index_l 
 _refln_F_squared_calc 
 _refln_F_squared_meas 
 _refln_F_squared_sigma 
 _refln_observed_status 
   6   0   0     1817.01     1970.64     64.68 o 
   8   0   0   160232.34   156887.72   5362.27 o 
  10   0   0    41337.73    42368.62   1524.14 o 
  12   0   0     3281.92     3623.11    190.76 o 
  14   0   0    12782.04    13294.65    484.20 o 
  16   0   0    71639.28    72707.87   2554.51 o 
  18   0   0    12736.44    13326.05    427.46 o 
  20   0   0        6.46       37.03     56.87 o 
  22   0   0    65375.95    66486.92   2164.50 o 
  24   0   0     5954.34     6155.67    220.77 o 
  26   0   0   179627.39   191502.67   6197.00 o 
  28   0   0    13385.62    14038.65    681.34 o 
  30   0   0    42651.85    44114.89   2122.98 o 
  32   0   0      346.42      377.28    117.32 o 
  34   0   0    31180.02    34728.30   1688.54 o 
  36   0   0     2948.39     3395.96    252.94 o 
  38   0   0      859.74     1143.01    167.19 o 
   1   1   0     6342.97     6201.37    140.58 o 
   3   1   0     2327.39     2461.64     52.78 o 
   5   1   0    10209.28    10120.42    197.60 o 
   7   1   0     2499.15     2749.56     59.17 o 
   9   1   0   343662.03   351659.66   8905.53 o 
  11   1   0    17825.92    17484.85    414.53 o 
  13   1   0    69874.38    71730.45   1868.42 o 
  15   1   0     3444.58     3616.60    103.18 o 
  17   1   0   307404.59   315239.31   8494.72 o 
  19   1   0     3186.87     3186.52    100.30 o 
  21   1   0     1776.80     1917.95     76.98 o 
  23   1   0     7404.18     7943.79    307.20 o 
  25   1   0     7697.94     7614.32    235.99 o 
  27   1   0     4322.94     4834.99    153.79 o 
  29   1   0       81.64       79.27     55.68 o 
  31   1   0     2338.86     2669.41    155.20 o 
  33   1   0      411.56      457.01    156.24 o 
  35   1   0     3464.83     3410.96    194.18 o 
  37   1   0      757.10      408.63    164.35 o 
   0   2   0   152077.67   146662.03   4868.24 o 
   2   2   0       90.21      147.59     25.74 o 
   4   2   0     2697.41     2542.30     58.46 o 
   6   2   0     1285.30     1215.87     35.58 o 
   8   2   0    62718.94    63147.93   1353.57 o 
  10   2   0      197.15      201.80     22.41 o 
  12   2   0    17097.86    17189.62    359.27 o 
  14   2   0    13686.17    13591.74    286.28 o 
  16   2   0     5949.61     5837.22    184.89 o 
  18   2   0     4123.05     4029.78    114.60 o 
  20   2   0     9268.01     9428.40    263.48 o 
  22   2   0    28141.21    29682.13    814.66 o 
  24   2   0        1.53        4.29     64.08 o 
  26   2   0    20525.40    21202.92    778.27 o 
  28   2   0     1509.83     1328.93    100.59 o 
  30   2   0    10195.86     9815.51    471.96 o 
  32   2   0        5.99      -41.25    106.81 o 
  34   2   0    14665.22    15381.19    980.11 o 
   1   3   0    23743.91    23752.84    505.32 o 
   3   3   0    43883.51    44469.52    937.39 o 
   5   3   0    35654.73    36440.34    745.36 o 
   7   3   0       17.57       55.09     29.79 o 
   9   3   0     6599.32     7100.05    164.29 o 
  11   3   0       62.35       42.84     33.49 o 
  13   3   0     1685.51     1763.60     59.65 o 
  15   3   0     2152.57     2192.31     71.33 o 
  17   3   0     4767.31     4580.53    151.93 o 
  19   3   0     2102.42     2082.49    127.12 o 
  21   3   0      586.30      554.23    105.16 o 
  23   3   0     7401.05     7610.90    302.91 o 
  25   3   0    20054.29    20219.52    964.26 o 
  27   3   0      549.29      858.35    105.30 o 
  29   3   0     4385.83     4033.91    355.21 o 
  31   3   0     5915.22     4961.31    403.42 o 
   0   4   0     9189.14     9196.52    374.21 o 
   2   4   0     2792.84     2902.95     89.31 o 
   4   4   0     6120.10     5999.89    168.95 o 
   6   4   0     4112.45     4177.49    137.98 o 
   8   4   0    10884.16    11229.79    349.25 o 
  10   4   0      772.94      883.32     63.57 o 
  12   4   0    17552.66    19096.39    569.30 o 
  14   4   0    25296.56    26387.15    879.76 o 
  16   4   0    26175.13    26337.99   1254.14 o 
  18   4   0       53.24       28.70    102.79 o 
  20   4   0     4933.76     4559.36    440.72 o 
  22   4   0     1445.17     1238.47    195.95 o 
  24   4   0      329.00      581.28    434.16 o 
   1   5   0     3469.80     3721.27    228.15 o 
   3   5   0     8213.18     9092.76    479.50 o 
   5   5   0     6933.76     6694.64    437.32 o 
   7   5   0      334.34      267.59    179.70 o 
   9   5   0      860.09     1074.91    196.44 o 
 -37   1   1     9570.70     9792.34    506.95 o 
 -35   1   1      793.72      684.84    203.54 o 
 -33   1   1      202.58       74.87    108.91 o 
 -31   1   1     1806.15     2294.65    141.28 o 
 -29   1   1      253.12      354.46     64.17 o 
 -27   1   1     6303.66     6736.75    208.43 o 
 -25   1   1     1758.04     1697.87    111.59 o 
 -23   1   1    35568.95    37192.38   1023.36 o 
 -21   1   1    27028.67    28053.54    722.48 o 
 -19   1   1       62.03       60.87     37.91 o 
 -17   1   1    10302.69    10725.12    273.83 o 
 -15   1   1     2689.02     3220.03    104.04 o 
 -13   1   1     3713.91     3689.38    109.02 o 
 -11   1   1    72030.85    70362.91   1773.86 o 
  -9   1   1      377.56      346.70     20.57 o 
  -7   1   1    32078.02    30868.86    677.30 o 
  -5   1   1        0.92       22.80     12.55 o 
  -3   1   1    13462.03    13884.60    275.71 o 
  -1   1   1    20167.12    20395.00    432.23 o 
   1   1   1     7643.58     8081.51    194.65 o 
   3   1   1    85095.73    83378.56   1881.68 o 
   5   1   1   122827.85   122240.23   2700.77 o 
   7   1   1     6578.57     6410.09    125.04 o 
   9   1   1     1917.00     1901.10     43.23 o 
  11   1   1      454.19      615.48     26.01 o 
  13   1   1      464.66      644.31     29.55 o 
  15   1   1     6591.79     6086.66    152.97 o 
  17   1   1      570.70      377.17     47.80 o 
  19   1   1    45159.20    46133.93   1207.25 o 
  21   1   1     5390.03     5843.09    139.29 o 
  23   1   1      590.04      645.10     37.84 o 
  25   1   1     8437.39     8928.83    226.32 o 
  27   1   1      179.90      255.49     33.52 o 
  29   1   1    10726.37    11213.45    523.38 o 
  31   1   1    14099.97    15401.07    653.67 o 
  33   1   1     1651.86     1690.68    123.24 o 
  35   1   1     2446.37     2284.72    158.07 o 
  37   1   1       39.12       77.25     98.94 o 
 -36   2   1     9722.52    10465.47    662.77 o 
 -34   2   1    10348.02    10197.60    735.08 o 
 -32   2   1     7389.78     7708.75    448.13 o 
 -30   2   1      121.56      184.39    114.80 o 
 -28   2   1     6091.08     6583.17    283.08 o 
 -26   2   1      552.16      572.21     75.08 o 
 -24   2   1       32.82       -9.59     60.07 o 
 -22   2   1    10226.15    10644.51    298.92 o 
 -20   2   1    42109.52    42311.55   1131.97 o 
 -18   2   1     1744.21     1751.05     74.92 o 
 -16   2   1     8108.83     7867.28    174.96 o 
 -14   2   1    90294.08    91067.85   1970.38 o 
 -12   2   1    50967.33    50630.36   1058.65 o 
 -10   2   1     3965.31     4266.20     87.73 o 
  -8   2   1    10725.94    11139.89    232.02 o 
  -6   2   1    78401.95    78093.86   1576.15 o 
  -4   2   1    32157.82    31430.96    677.40 o 
  -2   2   1    13354.35    12577.43    281.30 o 
   0   2   1     5199.86     5408.99    113.97 o 
   2   2   1    61258.50    60516.75   1195.58 o 
   4   2   1    15061.49    14788.36    319.97 o 
   6   2   1    64230.63    63701.39   1437.59 o 
   8   2   1     3819.09     3898.83     86.76 o 
  10   2   1    28280.37    28250.19    542.37 o 
  12   2   1    30557.32    30807.70    572.39 o 
  14   2   1    35017.91    34815.83    727.10 o 
  16   2   1     7313.26     6851.69    169.02 o 
  18   2   1     2876.50     2870.73     89.10 o 
  20   2   1    40100.74    41735.24   1220.81 o 
  22   2   1    64941.14    67539.52   1947.46 o 
  24   2   1     7072.09     7166.07    281.08 o 
  26   2   1       23.39      -72.86     72.86 o 
  28   2   1    22811.92    23775.59   1023.63 o 
  30   2   1     2092.80     1874.14    136.74 o 
  32   2   1      479.59      846.46    126.81 o 
  34   2   1       82.25       36.27    148.80 o 
 -31   3   1     3520.37     3397.21    255.30 o 
 -29   3   1       46.10       -3.99     95.40 o 
 -27   3   1     3799.46     3705.70    213.03 o 
 -25   3   1     6077.34     5904.37    253.41 o 
 -23   3   1    40650.15    42653.21   1508.30 o 
 -21   3   1    16331.99    16288.51    593.13 o 
 -19   3   1      391.41      449.34     53.56 o 
 -17   3   1     8467.38     8507.07    230.05 o 
 -15   3   1     1105.43     1191.40     50.96 o 
 -13   3   1      788.54      747.44     39.50 o 
 -11   3   1    42381.35    44946.13   1088.81 o 
  -9   3   1       19.15       46.77     32.95 o 
  -7   3   1    18938.28    18969.65    433.99 o 
  -5   3   1     2557.15     2633.11     87.24 o 
  -3   3   1      753.32      847.67     43.72 o 
  -1   3   1     2843.15     2903.62     71.16 o 
   1   3   1     1831.86     1756.68     52.33 o 
   3   3   1    63753.93    65657.77   1316.02 o 
   5   3   1    57890.48    59013.00   1215.18 o 
   7   3   1     1661.99     1703.91     63.71 o 
   9   3   1     2678.04     2809.78     84.97 o 
  11   3   1     2687.40     2572.89     86.43 o 
  13   3   1     2827.74     2630.81     84.28 o 
  15   3   1     9073.53     9276.32    254.68 o 
  17   3   1      190.63      191.51     50.46 o 
  19   3   1    18781.17    19745.71    779.28 o 
  21   3   1      907.37      911.03     85.43 o 
  23   3   1       91.62       88.35     88.51 o 
  25   3   1     4354.39     4349.15    392.60 o 
  27   3   1        7.21        2.62    105.42 o 
  29   3   1     6401.00     6444.16    424.21 o 
 -24   4   1        3.23       27.96    141.72 o 
 -22   4   1      270.34       26.86    112.10 o 
 -20   4   1      310.52      270.75    110.81 o 
 -18   4   1      396.84      235.61    122.86 o 
 -16   4   1     1806.50     1712.41    107.81 o 
 -14   4   1     9482.73     9518.15    307.99 o 
 -12   4   1     6006.62     6161.42    217.22 o 
 -10   4   1      547.94      498.36     64.93 o 
  -8   4   1     1620.53     1643.09     72.05 o 
  -6   4   1     6677.29     6383.33    211.08 o 
  -4   4   1     3290.04     3342.48    107.26 o 
  -2   4   1     1904.06     1905.80     67.75 o 
   0   4   1     1145.63     1026.83     52.87 o 
   2   4   1       87.44       56.92     39.15 o 
   4   4   1      343.80      440.53     50.74 o 
   6   4   1       31.11      104.93     43.42 o 
   8   4   1      498.83      540.61     57.09 o 
  10   4   1      483.97      432.39     42.97 o 
  12   4   1     1805.15     1648.23     83.94 o 
  14   4   1     2381.47     2303.50    116.47 o 
  16   4   1     1493.56     1571.95    151.06 o 
  18   4   1      649.77      684.03    105.51 o 
  20   4   1     3518.86     3166.90    345.33 o 
  22   4   1     3388.15     2930.02    490.35 o 
  24   4   1      255.56     -163.88    176.58 o 
 -11   5   1     2465.00     3246.57    337.43 o 
  -9   5   1        1.28       86.83    111.42 o 
  -7   5   1     1078.83     1269.74    158.37 o 
  -5   5   1      917.19     1094.37    146.64 o 
  -3   5   1      511.36      535.41    172.21 o 
  -1   5   1       80.70      193.46    107.60 o 
   1   5   1      263.43      262.92    172.90 o 
   3   5   1        0.96      -20.42     97.57 o 
   5   5   1       24.69        9.10    106.96 o 
   7   5   1        1.95       32.18    139.75 o 
   9   5   1      240.26      212.93    190.42 o 
 -40   0   2    17994.60    18967.84   1095.72 o 
 -38   0   2     1327.04     1208.26    217.37 o 
 -36   0   2      821.70      843.39    173.18 o 
 -34   0   2     9050.52     9445.68    448.47 o 
 -32   0   2    12133.53    12233.81    617.84 o 
 -30   0   2     1784.54     1833.64     95.09 o 
 -28   0   2     2676.82     2793.53    280.73 o 
 -26   0   2    72420.36    71251.27   4074.12 o 
 -24   0   2       77.01      219.86     82.58 o 
 -22   0   2    79290.45    73054.38   3854.91 o 
 -20   0   2    44010.31    39504.60   2727.79 o 
 -18   0   2   387076.34   345262.28  17502.85 o 
 -16   0   2    20015.75    19600.27   1070.83 o 
 -14   0   2   149245.45   142875.22   9377.13 o 
 -12   0   2     3875.45     3630.87    154.83 o 
 -10   0   2    51950.72    50006.87   1683.49 o 
  -8   0   2    94996.53    98027.91   3770.45 o 
  -6   0   2     4089.06     3753.87    178.74 o 
   2   0   2     1540.39     1757.56     81.78 o 
   4   0   2    12627.48    12576.54    356.98 o 
   6   0   2    17878.51    17583.46    562.74 o 
  10   0   2    15638.99    14770.11    460.07 o 
  12   0   2     1009.48      839.42     49.24 o 
  14   0   2     2994.85     3112.03    100.78 o 
  16   0   2   134552.52   134431.98   4182.56 o 
  18   0   2    17802.51    18827.12    698.31 o 
  20   0   2     1661.87     1837.07     83.27 o 
  22   0   2     3155.25     2854.12    130.13 o 
  24   0   2     6574.76     6641.49    228.46 o 
  26   0   2       67.62       64.33     75.25 o 
  28   0   2       59.53       27.24     55.69 o 
  30   0   2    37445.46    37271.65   1590.46 o 
  32   0   2     3246.16     2849.37    161.54 o 
  34   0   2    47027.04    48297.36   3011.48 o 
  36   0   2     2140.34     2086.26    189.77 o 
 -39   1   2    10390.22    10818.45    612.11 o 
 -37   1   2     7447.25     8322.49    457.51 o 
 -35   1   2    40614.84    50740.55   2419.11 o 
 -33   1   2     5389.97     6123.96    256.16 o 
 -31   1   2    68148.24    82481.09   3404.99 o 
 -29   1   2     7613.08     8319.23    265.08 o 
 -27   1   2    29662.27    32765.45   1223.36 o 
 -25   1   2     4955.04     5210.24    185.14 o 
 -23   1   2     9411.88    10117.48    259.44 o 
 -21   1   2     3408.66     3818.88    106.34 o 
 -19   1   2     3498.03     3766.56    109.98 o 
 -17   1   2       18.79       79.64     57.93 o 
 -15   1   2     9369.14     9335.47    245.22 o 
 -13   1   2      235.34      358.74     68.97 o 
 -11   1   2     1838.03     1842.69     44.30 o 
  -9   1   2   528335.31   537551.06  15972.64 o 
  -7   1   2     1793.54     1873.18     41.21 o 
  -5   1   2    89853.50    90787.63   1925.81 o 
  -3   1   2    29004.48    28735.88    573.17 o 
  -1   1   2   685200.19   646747.81  36055.26 o 
   1   1   2    14154.27    14315.07    343.41 o 
   3   1   2     7236.38     7028.67    158.04 o 
   5   1   2     1182.91     1248.71     32.07 o 
   7   1   2      746.04      772.50     28.52 o 
   9   1   2     9029.29     9108.54    192.39 o 
  11   1   2     1842.48     1953.18     47.19 o 
  13   1   2     8519.40     8468.26    193.77 o 
  15   1   2      819.71      985.24     59.12 o 
  17   1   2   142879.13   146816.03   3776.65 o 
  19   1   2     5457.40     5168.42    138.25 o 
  21   1   2    57670.35    58682.03   1392.85 o 
  23   1   2     4566.18     4748.06    148.85 o 
  25   1   2   116226.52   127557.32   3350.29 o 
  27   1   2     2500.00     2558.48     89.17 o 
  29   1   2     3596.10     3713.52    122.59 o 
  31   1   2     3781.55     3815.82    146.41 o 
  33   1   2     3084.30     2735.88    167.56 o 
  35   1   2      939.86      898.68    119.87 o 
 -36   2   2        0.05      -24.60    136.09 o 
 -34   2   2     4722.43     5573.85    511.23 o 
 -32   2   2      878.69      991.74    161.88 o 
 -30   2   2       18.86      -32.01     81.32 o 
 -28   2   2        1.35      -46.13     76.25 o 
 -26   2   2    40164.72    43035.08   1234.27 o 
 -24   2   2       14.60      -12.80     62.92 o 
 -22   2   2     7682.77     7719.94    217.14 o 
 -20   2   2     1509.07     1470.52    115.82 o 
 -18   2   2    65723.05    67660.93   1944.84 o 
 -16   2   2     1259.76     1295.03     44.70 o 
 -14   2   2    29485.24    29678.93    618.01 o 
 -12   2   2    11883.39    11587.70    234.06 o 
 -10   2   2    15168.87    15614.22    319.38 o 
  -8   2   2     1078.33     1136.72     36.23 o 
  -6   2   2    16573.29    16520.29    311.06 o 
  -4   2   2    18805.01    18469.26    393.15 o 
  -2   2   2     1030.22     1262.74     40.57 o 
   0   2   2    75834.73    76454.22   1583.21 o 
   2   2   2     2953.93     2958.56     66.86 o 
   4   2   2     7836.59     7735.84    168.82 o 
   6   2   2      194.91      290.54     29.93 o 
   8   2   2   169514.14   174966.72   4235.37 o 
  10   2   2      259.21      340.23     34.28 o 
  12   2   2     2045.83     2317.15     67.36 o 
  14   2   2      597.42      624.53     34.69 o 
  16   2   2    51199.77    50401.68   1123.15 o 
  18   2   2     1355.32     1451.68     55.18 o 
  20   2   2     1333.12     1286.30     53.31 o 
  22   2   2     3076.65     3113.99    114.19 o 
  24   2   2     4095.98     4056.24    156.14 o 
  26   2   2      624.80      683.51     68.91 o 
  28   2   2     2352.67     2592.03    150.62 o 
  30   2   2     9684.35     9738.67    538.61 o 
  32   2   2      100.46        8.03     89.85 o 
  34   2   2     6189.75     5661.53    411.00 o 
 -33   3   2     1653.62      894.33    251.55 o 
 -31   3   2      138.42      236.85    105.12 o 
 -29   3   2     1252.49     1577.00    174.60 o 
 -27   3   2      457.14      247.86     83.31 o 
 -25   3   2     9208.17     9514.60    383.38 o 
 -23   3   2    12097.03    11851.66    563.96 o 
 -21   3   2     7172.16     6831.30    347.39 o 
 -19   3   2      679.79      652.67     50.94 o 
 -17   3   2    64020.04    66301.92   1800.80 o 
 -15   3   2    15793.70    16319.24    415.09 o 
 -13   3   2     9291.46     9787.87    211.38 o 
 -11   3   2     1218.04     1255.07     62.24 o 
  -9   3   2     9357.99     9360.46    226.53 o 
  -7   3   2     2049.16     2104.01     64.38 o 
  -5   3   2     1375.84     1391.87     50.28 o 
  -3   3   2      434.49      408.40     65.94 o 
  -1   3   2     4286.34     4294.46    106.24 o 
   1   3   2      125.58      155.14     28.93 o 
   3   3   2    20535.84    21102.92    431.98 o 
   5   3   2    32242.72    32852.39    712.89 o 
   7   3   2    34841.40    35984.81    790.06 o 
   9   3   2     8488.09     8428.04    202.74 o 
  11   3   2    31261.27    32275.95    814.02 o 
  13   3   2    29059.03    29042.72    728.06 o 
  15   3   2      511.88      517.41     25.82 o 
  17   3   2     1098.25     1036.74     73.02 o 
  19   3   2      585.43      698.90     85.17 o 
  21   3   2     1112.08     1229.05     89.24 o 
  23   3   2     2574.59     2481.70    268.21 o 
  25   3   2     5788.63     6263.05    521.35 o 
  27   3   2     1250.66     1280.71    179.95 o 
  29   3   2       32.33      357.24    169.30 o 
 -26   4   2     3751.99     3519.93    585.09 o 
 -24   4   2        0.29       29.28     99.07 o 
 -22   4   2      366.04      419.66     90.29 o 
 -20   4   2      557.92      829.56    130.29 o 
 -18   4   2     1050.67     1140.63     99.13 o 
 -16   4   2     2042.43     1946.90    133.30 o 
 -14   4   2     2364.72     2099.98    100.87 o 
 -12   4   2     8378.29     8480.82    359.19 o 
 -10   4   2     1613.90     1639.38    106.76 o 
  -8   4   2    19826.34    21218.48    587.06 o 
  -6   4   2    29896.82    32393.67    868.70 o 
  -4   4   2    25818.83    27942.76    745.18 o 
  -2   4   2     1918.94     1894.60     64.97 o 
   0   4   2    11671.71    12354.61    290.64 o 
   2   4   2     5962.85     5956.13    173.70 o 
   4   4   2     7815.63     7907.60    225.41 o 
   6   4   2     2816.44     2812.94    110.07 o 
   8   4   2     4611.79     4516.20    160.15 o 
  10   4   2     2101.82     2141.14     87.73 o 
  12   4   2      996.73      876.58     70.43 o 
  14   4   2     2068.70     2021.08    153.73 o 
  16   4   2     5138.49     5729.86    581.40 o 
  18   4   2      132.49      395.08    144.75 o 
  20   4   2     5535.06     5290.06    480.37 o 
  22   4   2    13557.93    14522.23   1001.16 o 
 -11   5   2      697.95      923.31    291.58 o 
  -9   5   2       56.69     -117.49    124.26 o 
  -7   5   2      162.00      392.71    141.85 o 
  -5   5   2      220.56      215.94    143.43 o 
  -3   5   2        5.75      -12.06    204.90 o 
  -1   5   2     1175.66     1100.89    130.51 o 
   1   5   2      188.38      164.26     94.05 o 
   3   5   2     7619.61     7612.15    402.92 o 
   5   5   2    10275.57    11765.30    627.94 o 
   7   5   2     4479.80     5030.67    448.32 o 
 -39   1   3      328.50      437.33    135.49 o 
 -37   1   3     1187.52     1585.98    180.92 o 
 -35   1   3     2483.85     2279.29    149.25 o 
 -33   1   3       67.45      152.41     70.10 o 
 -31   1   3     6530.08     7584.46    289.26 o 
 -29   1   3    17791.46    18735.69    675.35 o 
 -27   1   3     2188.49     2156.25    159.08 o 
 -25   1   3       68.49        6.53     50.00 o 
 -23   1   3     3285.09     3551.40    110.19 o 
 -21   1   3     1688.67     1943.12     76.13 o 
 -19   1   3    11459.09    12367.46    310.63 o 
 -17   1   3     6598.66     7075.31    211.44 o 
 -15   1   3   112333.56   112275.27   3160.32 o 
 -13   1   3    44323.78    43261.63    983.62 o 
 -11   1   3     2145.52     2235.75     58.80 o 
  -9   1   3     9319.11     9347.54    213.50 o 
  -7   1   3      945.20     1169.02     29.06 o 
  -5   1   3     2055.10     1955.20     50.82 o 
  -3   1   3   178990.53   184708.64   3855.62 o 
  -1   1   3      965.59      945.87     28.15 o 
   1   1   3    61621.02    60984.57   1423.57 o 
   3   1   3       30.65       22.62     17.37 o 
   5   1   3     9642.24    10421.30    222.67 o 
   7   1   3       32.37       17.21     16.64 o 
   9   1   3     1352.65     1539.13     47.12 o 
  11   1   3    75021.13    73532.94   1592.28 o 
  13   1   3    76193.05    75485.99   1657.62 o 
  15   1   3     1492.42     1352.84     54.85 o 
  17   1   3     2283.25     2340.12     74.20 o 
  19   1   3     2557.74     2568.57     82.22 o 
  21   1   3     2991.19     3049.24     97.76 o 
  23   1   3    11319.87    11642.26    300.28 o 
  25   1   3      912.48      900.23     66.69 o 
  27   1   3    15899.52    15684.75    549.55 o 
  29   1   3     2693.86     2709.89    118.61 o 
  31   1   3      297.99      403.60     85.57 o 
  33   1   3     3031.07     2621.56    159.44 o 
  35   1   3       43.79      -16.75     94.37 o 
 -36   2   3      890.46      775.10    151.27 o 
 -34   2   3        8.80        9.46    135.65 o 
 -32   2   3    23644.21    24323.50   1501.57 o 
 -30   2   3    12690.67    11800.29    513.14 o 
 -28   2   3    16544.71    17544.69    677.59 o 
 -26   2   3    15850.23    15878.82    494.90 o 
 -24   2   3    26730.04    27685.67    837.05 o 
 -22   2   3      171.03      133.89     52.89 o 
 -20   2   3    34600.66    34916.80    853.56 o 
 -18   2   3     6227.16     6197.86    210.15 o 
 -16   2   3     4147.13     4117.84    106.26 o 
 -14   2   3    20524.28    20811.70    452.51 o 
 -12   2   3    76046.17    74365.44   1546.34 o 
 -10   2   3      174.56      194.37     21.04 o 
  -8   2   3    22642.88    23099.32    456.65 o 
  -6   2   3   127368.66   129529.93   2608.73 o 
  -4   2   3   100413.48   101900.17   2187.45 o 
  -2   2   3      608.39      817.03     33.79 o 
   0   2   3     6468.95     6537.53    128.68 o 
   2   2   3    98467.05    95674.64   2119.29 o 
   4   2   3    33701.48    32892.34    669.28 o 
   6   2   3    12249.50    11612.43    242.38 o 
   8   2   3     6587.83     6494.01    159.35 o 
  10   2   3    35719.99    35206.38    753.13 o 
  12   2   3    14622.04    14006.10    306.39 o 
  14   2   3    23805.95    23809.04    624.38 o 
  16   2   3     3240.61     3349.05     89.05 o 
  18   2   3    13769.05    13600.03    320.60 o 
  20   2   3    11405.57    11335.34    296.57 o 
  22   2   3     7134.75     7447.33    224.77 o 
  24   2   3     4732.03     4631.99    183.65 o 
  26   2   3      931.85      799.80     74.00 o 
  28   2   3    19252.96    19200.10    970.17 o 
  30   2   3    19638.06    19580.31   1046.22 o 
  32   2   3      341.10      230.18    194.99 o 
 -33   3   3     1676.29     1588.38    233.76 o 
 -31   3   3     3078.02     2914.72    214.75 o 
 -29   3   3    10621.08    10495.88    581.81 o 
 -27   3   3      270.87      236.45     94.02 o 
 -25   3   3      207.03      258.26     83.13 o 
 -23   3   3     2431.92     2393.32    188.05 o 
 -21   3   3      161.61      256.95     94.04 o 
 -19   3   3     7861.27     7536.86    273.97 o 
 -17   3   3     6766.05     6652.88    178.88 o 
 -15   3   3    66176.85    67791.03   1448.85 o 
 -13   3   3    22681.44    23336.14    545.31 o 
 -11   3   3      128.65      109.45     31.79 o 
  -9   3   3     9504.01     9477.43    233.55 o 
  -7   3   3     3639.08     3632.57    102.21 o 
  -5   3   3     1115.48     1110.51     49.83 o 
  -3   3   3    37520.63    38153.11    904.47 o 
  -1   3   3      281.04      314.99     31.79 o 
   1   3   3    16190.69    16515.05    317.66 o 
   3   3   3     1097.57     1190.04     51.72 o 
   5   3   3       28.65       97.62     30.79 o 
   7   3   3     2608.40     2547.41     71.02 o 
   9   3   3      419.45      471.61     37.12 o 
  11   3   3    44696.74    46417.21    997.92 o 
  13   3   3    34175.40    35261.89    889.44 o 
  15   3   3     1764.05     1835.23     74.47 o 
  17   3   3     1051.23      999.27     72.98 o 
  19   3   3     1848.96     1932.22    122.77 o 
  21   3   3     2583.13     2455.64    188.36 o 
  23   3   3     3555.20     4035.73    277.45 o 
  25   3   3      212.06      371.07    441.77 o 
  27   3   3     9524.95     9786.87    972.03 o 
  29   3   3      543.43      904.56    256.63 o 
 -26   4   3     1723.02     1330.18    168.64 o 
 -24   4   3     3761.76     2955.80    275.51 o 
 -22   4   3       45.69       30.83     93.09 o 
 -20   4   3       16.63       73.36     85.21 o 
 -18   4   3       62.59      131.99    174.59 o 
 -16   4   3     1089.95     1140.59     93.54 o 
 -14   4   3      228.39      273.79     39.66 o 
 -12   4   3      693.95      654.25     61.91 o 
 -10   4   3       13.38      -17.62     45.44 o 
  -8   4   3      704.27      676.52     79.66 o 
  -6   4   3     7346.61     7477.03    208.19 o 
  -4   4   3     2845.32     2771.56     95.80 o 
  -2   4   3       56.89      116.29     34.71 o 
   0   4   3      980.51      923.79     48.69 o 
   2   4   3     5125.60     4943.07    168.76 o 
   4   4   3     2658.80     2592.73     95.33 o 
   6   4   3      450.36      420.07     56.33 o 
   8   4   3      726.77      756.59     54.56 o 
  10   4   3       80.54       13.79     71.96 o 
  12   4   3      304.66      176.36     58.08 o 
  14   4   3        0.97      159.33    180.70 o 
  16   4   3      159.30      236.64    195.32 o 
  18   4   3      174.73      260.39    153.93 o 
  20   4   3      779.60      884.81    248.70 o 
 -11   5   3      327.42      542.46    179.76 o 
  -9   5   3       87.26      214.13    125.69 o 
  -7   5   3      436.84      269.24    120.64 o 
  -5   5   3      489.94      434.65    123.96 o 
  -3   5   3     3335.01     3701.27    290.99 o 
  -1   5   3        0.57     -107.48    107.48 o 
   1   5   3     1151.10     1209.14    134.74 o 
   3   5   3     1274.16     1392.62    270.29 o 
   5   5   3     1826.92     1925.09    228.54 o 
 -40   0   4    48517.51    55254.38   5941.94 o 
 -38   0   4     8775.50    10192.42    861.82 o 
 -36   0   4    23865.23    29230.61   2671.94 o 
 -34   0   4     4139.76     4389.63    251.09 o 
 -32   0   4    66530.53    66581.16   5029.05 o 
 -30   0   4    14371.37    13989.19    600.53 o 
 -28   0   4       22.24       92.14    106.72 o 
 -26   0   4    33869.30    29513.81   2284.94 o 
 -24   0   4    12827.79    11104.00    918.27 o 
 -22   0   4      382.86      401.51     59.41 o 
 -20   0   4      170.85      131.89     61.96 o 
 -18   0   4   130621.81   121129.67   6640.26 o 
 -16   0   4     2424.07     3242.77    228.09 o 
 -14   0   4    84966.62    76707.61   5210.90 o 
 -12   0   4    85828.21    87171.31   3881.08 o 
 -10   0   4   844750.31   826030.94 116863.49 o 
  -8   0   4     5313.17     4651.40    189.54 o 
  -6   0   4   134901.06   115690.98   4174.12 o 
  -4   0   4     7190.51     7056.97    201.10 o 
  -2   0   4    50721.49    52610.69   1346.80 o 
   0   0   4    94289.78    96256.63   2927.43 o 
   2   0   4    14636.13    14005.26    414.58 o 
   4   0   4     8716.03     8472.15    221.12 o 
   6   0   4    15739.46    14951.63    393.87 o 
   8   0   4    36925.01    36434.28   1092.76 o 
  10   0   4      638.70      720.67     60.89 o 
  12   0   4    21484.28    20945.48    670.96 o 
  14   0   4    18039.21    16941.99    504.14 o 
  16   0   4   520994.72   545222.00  21123.72 o 
  18   0   4    10826.13    10887.60    344.80 o 
  20   0   4    31689.49    32282.04    834.82 o 
  22   0   4     1540.59     1355.54     88.99 o 
  24   0   4    52511.00    53283.77   1682.50 o 
  26   0   4     4478.43     4139.98    188.83 o 
  28   0   4      274.73      145.36     86.97 o 
  30   0   4     5631.24     5622.63    309.54 o 
  32   0   4     2320.76     1899.95    211.50 o 
  34   0   4      485.84      492.57    111.10 o 
 -39   1   4     1895.77     2241.62    232.03 o 
 -37   1   4      166.80       64.87    113.33 o 
 -35   1   4      642.79      776.03     87.05 o 
 -33   1   4     1356.32     1466.20    128.15 o 
 -31   1   4    14326.01    17409.77    769.80 o 
 -29   1   4    17000.82    17300.35    621.46 o 
 -27   1   4   102057.98   104800.87   4063.44 o 
 -25   1   4     7680.24     8198.77    287.73 o 
 -23   1   4   100630.55   108881.53   3528.68 o 
 -21   1   4    14758.20    15422.60    575.34 o 
 -19   1   4    71337.51    73083.84   2297.16 o 
 -17   1   4     6420.01     6950.92    168.86 o 
 -15   1   4    21911.92    21982.18    483.33 o 
 -13   1   4     5642.12     5907.26    127.93 o 
 -11   1   4     1750.05     1920.75     53.95 o 
  -9   1   4      792.43      839.12     32.81 o 
  -7   1   4     1940.12     1865.79     47.38 o 
  -5   1   4    18106.68    19079.60    424.16 o 
  -3   1   4     4152.90     4338.81     83.06 o 
  -1   1   4   416982.38   417199.91   9607.32 o 
   1   1   4     2621.68     2485.06     63.08 o 
   3   1   4    12950.45    12903.51    287.43 o 
   5   1   4    13138.89    12788.42    279.59 o 
   7   1   4   463190.16   434020.03  25469.69 o 
   9   1   4    10681.78    10871.16    235.53 o 
  11   1   4     5450.45     5609.84    119.18 o 
  13   1   4      654.39      636.03     43.62 o 
  15   1   4     2318.67     2379.43     89.60 o 
  17   1   4    13937.71    13863.82    322.21 o 
  19   1   4      322.27      206.61     50.94 o 
  21   1   4     5638.85     5210.52    140.24 o 
  23   1   4       76.20      148.95     51.10 o 
  25   1   4    39420.44    41112.30   1430.91 o 
  27   1   4      747.82      544.21    120.42 o 
  29   1   4    25138.38    24587.83   1027.17 o 
  31   1   4     2386.79     2421.11    136.04 o 
  33   1   4    43918.53    44731.01   1906.50 o 
 -38   2   4     2792.59     2095.06    409.03 o 
 -36   2   4     3377.41     3846.98    316.80 o 
 -34   2   4      120.74       10.06    155.40 o 
 -32   2   4     8803.03     9190.90    576.73 o 
 -30   2   4     4433.27     4470.83    225.85 o 
 -28   2   4      294.39      569.48     90.71 o 
 -26   2   4     4022.11     4334.76    190.68 o 
 -24   2   4     2276.65     2495.67    105.91 o 
 -22   2   4      296.46      251.77     60.36 o 
 -20   2   4      129.91      154.17     70.99 o 
 -18   2   4    60413.38    60429.66   1356.40 o 
 -16   2   4        5.74       -6.94     29.23 o 
 -14   2   4     6352.91     6377.94    138.61 o 
 -12   2   4     2267.40     2456.89     59.06 o 
 -10   2   4   114628.09   115424.96   2265.46 o 
  -8   2   4     3081.68     3363.08     69.44 o 
  -6   2   4    36244.61    36227.70    782.75 o 
  -4   2   4    15851.32    15278.00    308.16 o 
  -2   2   4    51686.33    52574.79   1076.80 o 
   0   2   4     1290.09     1416.14     56.02 o 
   2   2   4    19130.93    19216.38    382.29 o 
   4   2   4    31628.12    31191.75    636.07 o 
   6   2   4     1615.18     1791.36     46.44 o 
   8   2   4    16430.14    15815.95    306.80 o 
  10   2   4     1676.72     1602.23     64.33 o 
  12   2   4    11041.40    10611.68    234.87 o 
  14   2   4      109.76      106.20     29.73 o 
  16   2   4    66975.22    67317.78   1593.76 o 
  18   2   4      152.68      161.52     36.07 o 
  20   2   4      719.84      692.12     37.21 o 
  22   2   4      257.87      235.71     39.86 o 
  24   2   4    30390.88    31294.06   1114.39 o 
  26   2   4      921.16      835.67     65.51 o 
  28   2   4      555.61      441.20     77.02 o 
  30   2   4     1859.36     1854.63    221.76 o 
  32   2   4     4452.92     4123.69    268.15 o 
 -33   3   4     1193.03     1200.57    138.43 o 
 -31   3   4      928.20      630.31    129.06 o 
 -29   3   4      457.01      448.68    147.58 o 
 -27   3   4     5033.11     4788.70    233.67 o 
 -25   3   4     3906.94     3274.08    191.07 o 
 -23   3   4     1718.01     1710.42    109.15 o 
 -21   3   4     5982.60     5621.02    230.29 o 
 -19   3   4     1480.91     1474.03    112.09 o 
 -17   3   4     2162.02     2210.18     68.28 o 
 -15   3   4    16082.39    16175.41    395.42 o 
 -13   3   4    21223.75    21238.77    507.78 o 
 -11   3   4     2985.68     2823.22     78.28 o 
  -9   3   4    51218.99    52314.91   1270.46 o 
  -7   3   4    14558.59    14944.70    342.46 o 
  -5   3   4     6711.20     6654.70    156.86 o 
  -3   3   4     1407.33     1457.37     52.09 o 
  -1   3   4    14167.46    13960.71    353.35 o 
   1   3   4     1460.20     1543.65     51.11 o 
   3   3   4      820.03      775.74     38.99 o 
   5   3   4      172.67      175.43     33.86 o 
   7   3   4     6993.25     6947.55    191.21 o 
   9   3   4      530.66      524.82     34.52 o 
  11   3   4     4626.93     4536.19    125.57 o 
  13   3   4    17674.79    16827.62    446.91 o 
  15   3   4    26280.76    26777.75    756.78 o 
  17   3   4     2616.97     2551.17    112.02 o 
  19   3   4    14047.89    15146.80    683.53 o 
  21   3   4    16298.73    16208.93    781.50 o 
  23   3   4     2246.31     2361.93    255.28 o 
  25   3   4        4.91       33.25    159.02 o 
  27   3   4     1046.99     1265.81    223.09 o 
 -26   4   4    31324.07    27883.11   2396.28 o 
 -24   4   4    10707.00     9621.54    850.63 o 
 -22   4   4     4291.77     3929.84    254.09 o 
 -20   4   4      471.57      507.10    121.58 o 
 -18   4   4     9851.42    10041.67    791.06 o 
 -16   4   4      120.80      175.72    190.87 o 
 -14   4   4     5522.74     5361.57    261.73 o 
 -12   4   4     2867.10     2724.19    125.01 o 
 -10   4   4     2627.67     2598.98    117.12 o 
  -8   4   4     1930.05     1874.72     88.80 o 
  -6   4   4      907.55      980.49     61.36 o 
  -4   4   4     6397.68     6603.86    283.86 o 
  -2   4   4     2149.51     2346.62    106.69 o 
   0   4   4    15752.46    16330.85    527.94 o 
   2   4   4    28583.08    30129.49   1005.34 o 
   4   4   4    34521.63    37293.58   1070.83 o 
   6   4   4     4014.58     4143.28    148.55 o 
   8   4   4     5420.71     5190.37    203.15 o 
  10   4   4     6370.07     6314.38    229.12 o 
  12   4   4     8814.72     8934.93    649.73 o 
  14   4   4     2074.77     2422.66    366.64 o 
  16   4   4     3250.12     3295.56    288.00 o 
  18   4   4     1055.88     1311.69    287.79 o 
  20   4   4      389.17      655.38    221.02 o 
  -9   5   4    10747.70    11586.17    770.52 o 
  -7   5   4     5206.91     5585.19    399.88 o 
  -5   5   4     6801.13     7192.00    421.19 o 
  -3   5   4      694.27      654.51    110.05 o 
  -1   5   4       36.34      209.01    119.90 o 
   1   5   4       78.23       96.10    109.53 o 
   3   5   4     2277.93     2264.73    284.06 o 
 -39   1   5      294.65      461.85    159.20 o 
 -37   1   5     9707.05    12466.06   1092.32 o 
 -35   1   5     2359.70     2485.45    234.54 o 
 -33   1   5    15515.11    18390.71    795.65 o 
 -31   1   5     2509.61     2722.81    132.60 o 
 -29   1   5     1644.67     1716.49    115.10 o 
 -27   1   5     6393.31     7542.07    417.19 o 
 -25   1   5     4464.61     4811.83    277.81 o 
 -23   1   5    19968.13    19799.98    990.74 o 
 -21   1   5    44579.41    43222.19   1183.00 o 
 -19   1   5     1056.22     1082.89     50.45 o 
 -17   1   5       97.62       49.72     27.29 o 
 -15   1   5      331.59      355.47     39.87 o 
 -13   1   5     3200.54     3266.21     78.83 o 
 -11   1   5     8431.89     9179.56    207.51 o 
  -9   1   5    10003.98    10658.39    235.61 o 
  -7   1   5   145726.73   147584.45   3473.15 o 
  -5   1   5    36901.76    35970.85    724.02 o 
  -3   1   5     7527.81     7850.77    144.64 o 
  -1   1   5    10036.77     9663.08    200.32 o 
   1   1   5      496.78      410.79     23.76 o 
   3   1   5     4953.61     4800.02     97.79 o 
   5   1   5    27338.00    24132.54    562.54 o 
   7   1   5       16.94      -32.76     32.76 o 
   9   1   5    19703.75    18228.96    449.99 o 
  11   1   5       54.94       33.94     19.44 o 
  13   1   5     3276.40     3185.82     77.16 o 
  15   1   5     1812.60     1694.19     65.59 o 
  17   1   5     1990.49     1893.43     64.98 o 
  19   1   5    23012.38    22525.44    569.55 o 
  21   1   5    12373.74    12169.86    262.47 o 
  23   1   5       11.99      -10.97     41.26 o 
  25   1   5      181.90      222.36     60.89 o 
  27   1   5      111.87      194.25     53.81 o 
  29   1   5      723.59      697.85     74.80 o 
  31   1   5      443.16      486.75     96.51 o 
  33   1   5     1275.66     1234.27    129.15 o 
 -38   2   5     3734.31     3578.00    363.43 o 
 -36   2   5      482.37      278.63    186.86 o 
 -34   2   5     1901.84     2193.21    289.60 o 
 -32   2   5     2801.08     3460.33    279.44 o 
 -30   2   5    19249.22    20526.72   1042.93 o 
 -28   2   5     1425.86     1313.89    110.82 o 
 -26   2   5       47.50        6.87     65.96 o 
 -24   2   5    32281.70    33198.63    931.47 o 
 -22   2   5    12652.63    12720.64    403.40 o 
 -20   2   5    63560.84    64767.33   1605.79 o 
 -18   2   5    18798.71    19457.85    412.12 o 
 -16   2   5    63077.22    65400.37   1487.20 o 
 -14   2   5     2304.09     2381.39     62.87 o 
 -12   2   5    23686.45    24038.56    491.04 o 
 -10   2   5     7178.97     7289.71    139.50 o 
  -8   2   5       60.72       99.28     31.72 o 
  -6   2   5    29364.95    29604.61    591.90 o 
  -4   2   5   144496.17   147245.97   2830.77 o 
  -2   2   5      699.85      854.66     43.72 o 
   0   2   5    12138.55    12161.14    262.73 o 
   2   2   5    68066.00    66640.86   1407.32 o 
   4   2   5    43092.84    42426.27    846.17 o 
   6   2   5      148.54      215.58     28.95 o 
   8   2   5     4819.64     4710.63    120.48 o 
  10   2   5    75987.48    72998.65   1646.26 o 
  12   2   5    29980.37    28936.01    630.36 o 
  14   2   5     7305.53     7094.81    178.65 o 
  16   2   5     7975.72     7400.44    203.05 o 
  18   2   5    10540.01     9956.81    263.97 o 
  20   2   5     6438.84     6218.50    246.81 o 
  22   2   5     9660.98     9079.77    356.48 o 
  24   2   5      950.50      815.72     69.59 o 
  26   2   5     6366.10     5670.71    324.70 o 
  28   2   5     2805.13     2350.88    182.88 o 
  30   2   5     3372.07     2917.64    235.29 o 
 -33   3   5     9605.83    10267.18    707.52 o 
 -31   3   5      782.21      763.91    208.97 o 
 -29   3   5      897.14      973.87    132.33 o 
 -27   3   5     3804.62     3305.91    190.35 o 
 -25   3   5     2581.35     2261.07    204.12 o 
 -23   3   5     4769.83     4625.16    218.27 o 
 -21   3   5    20560.41    21397.77    662.42 o 
 -19   3   5       97.95      182.17     60.88 o 
 -17   3   5       84.53       37.85     39.17 o 
 -15   3   5     3874.59     3702.02     97.68 o 
 -13   3   5      218.20      213.92     25.36 o 
 -11   3   5     5516.92     5539.96    135.79 o 
  -9   3   5     8059.61     8236.26    178.08 o 
  -7   3   5    88711.24    90724.86   2404.34 o 
  -5   3   5    30939.80    32263.75    757.32 o 
  -3   3   5      164.55      221.91     28.64 o 
  -1   3   5     7036.51     7479.26    162.93 o 
   1   3   5     3386.80     3207.61     73.20 o 
   3   3   5      450.51      514.06     39.79 o 
   5   3   5    26404.82    27084.58    640.09 o 
   7   3   5      331.53      297.51     27.04 o 
   9   3   5    15019.42    15221.96    343.64 o 
  11   3   5      311.81      370.53     36.42 o 
  13   3   5       12.07      104.98     45.56 o 
  15   3   5     1933.55     1783.25     69.90 o 
  17   3   5      232.58      220.35     22.30 o 
  19   3   5    23543.79    24030.83   1098.97 o 
  21   3   5    14362.52    13803.58    740.00 o 
  23   3   5      875.71      682.11    174.28 o 
  25   3   5      559.90      918.20    239.48 o 
 -26   4   5      154.88       37.58    136.11 o 
 -24   4   5     5159.13     5848.49    322.87 o 
 -22   4   5      923.35      719.20     92.98 o 
 -20   4   5       55.94      143.42    134.53 o 
 -18   4   5     1906.06     2015.70    158.53 o 
 -16   4   5     5051.86     4692.54    362.98 o 
 -14   4   5        2.86       89.32     63.81 o 
 -12   4   5      770.02      625.96     58.86 o 
 -10   4   5      473.59      505.78     69.92 o 
  -8   4   5        7.30       -6.25     49.37 o 
  -6   4   5      307.35      275.27     57.95 o 
  -4   4   5       28.54      101.14     53.59 o 
  -2   4   5        0.54       -3.27     47.96 o 
   0   4   5     1739.38     1644.30     81.13 o 
   2   4   5    10874.67    11185.28    346.23 o 
   4   4   5     3825.19     3853.10    140.71 o 
   6   4   5      761.70      782.01     68.58 o 
   8   4   5      355.21      437.63     55.49 o 
  10   4   5     5003.01     4966.87    211.89 o 
  12   4   5     1515.74     1658.72    167.83 o 
  14   4   5      515.91      399.00    126.98 o 
  16   4   5      326.76      139.50    385.89 o 
  18   4   5       33.09       -4.45    204.84 o 
  -7   5   5       40.07      220.97    161.52 o 
  -5   5   5       29.76     -122.61    122.61 o 
  -3   5   5       64.32       -0.92     90.51 o 
  -1   5   5       80.48       95.17    130.88 o 
   1   5   5     1411.49      977.14    224.27 o 
 -40   0   6      251.01       81.45    202.68 o 
 -38   0   6    10688.80    14103.49   3089.22 o 
 -36   0   6    15166.20    16782.54   1325.04 o 
 -34   0   6     8399.73     9683.11    513.13 o 
 -32   0   6    74728.19    90989.10   4088.59 o 
 -30   0   6    24785.55    26392.90   2094.42 o 
 -28   0   6    87239.33    90585.02   9362.49 o 
 -26   0   6     2998.18     2856.85    232.67 o 
 -24   0   6    99136.83   101712.52   4153.12 o 
 -22   0   6    16267.02    15780.31    902.93 o 
 -20   0   6     2048.06     2292.78    230.00 o 
 -18   0   6    87916.38    89426.77   3808.05 o 
 -16   0   6     7445.04     7160.03    410.25 o 
 -14   0   6     3181.66     3324.47    157.48 o 
 -12   0   6      482.84      939.97    130.54 o 
 -10   0   6   131978.88   121164.59   3842.94 o 
  -8   0   6      944.93     1016.95     51.84 o 
  -6   0   6    34230.41    32754.29    879.22 o 
  -4   0   6    66893.27    68451.58   1821.64 o 
   0   0   6      564.62      605.63     29.98 o 
   2   0   6   131765.86   136068.72   3687.56 o 
   4   0   6    19517.47    20414.06    492.18 o 
   6   0   6   107812.40   108254.80   2936.17 o 
   8   0   6    88177.89    86122.57   2691.12 o 
  10   0   6     1433.63     1213.74     65.99 o 
  12   0   6       18.50       15.21     39.50 o 
  14   0   6     1341.05     1436.84     65.62 o 
  16   0   6       64.30       44.13     49.90 o 
  18   0   6     6209.76     5940.16    218.89 o 
  20   0   6     5119.25     4770.21    168.90 o 
  22   0   6     8440.80     7801.85    319.74 o 
  24   0   6   163038.95   164852.00   6317.05 o 
  26   0   6     2588.72     2421.46    133.41 o 
  28   0   6     6019.80     5515.45    328.19 o 
  30   0   6       46.60      260.96    104.43 o 
  32   0   6    30991.66    29013.20   2250.97 o 
 -39   1   6     5570.45     6290.43    443.58 o 
 -37   1   6       76.77      -54.86    146.14 o 
 -35   1   6      412.05      466.69     78.72 o 
 -33   1   6     1576.44     1655.13    207.96 o 
 -31   1   6     9961.12    11682.86    716.56 o 
 -29   1   6        4.41      -28.27     77.00 o 
 -27   1   6       10.16       72.15     66.86 o 
 -25   1   6     3104.44     2735.38    242.71 o 
 -23   1   6    25854.16    24617.26    892.67 o 
 -21   1   6    30473.03    29271.15    976.95 o 
 -19   1   6   217641.39   209339.41   6287.65 o 
 -17   1   6     6595.02     6084.68    208.54 o 
 -15   1   6   139846.69   134404.95   3013.41 o 
 -13   1   6    46850.95    46106.67    983.83 o 
 -11   1   6   177310.80   180094.02   3662.20 o 
  -9   1   6    23844.72    24679.81    535.12 o 
  -7   1   6    13493.77    12640.24    272.22 o 
  -5   1   6     3003.26     2802.51     58.60 o 
  -3   1   6      122.03      125.44     18.49 o 
  -1   1   6    11978.67    11699.17    224.73 o 
   1   1   6     2808.69     2582.21     81.55 o 
   3   1   6     5560.50     5843.94    122.26 o 
   5   1   6     3791.40     3786.97     93.03 o 
   7   1   6   224734.58   221199.63   5734.91 o 
   9   1   6     2172.69     2141.04     81.51 o 
  11   1   6      116.22      129.15     40.18 o 
  13   1   6     6159.96     6006.31    155.52 o 
  15   1   6   242045.64   243774.70   5220.26 o 
  17   1   6     3746.90     3539.21     94.10 o 
  19   1   6       42.20       -5.46     39.07 o 
  21   1   6     1293.40     1298.59     61.25 o 
  23   1   6     4073.43     3947.35    129.50 o 
  25   1   6     8663.14     8376.14    344.48 o 
  27   1   6       14.66      -21.62     69.91 o 
  29   1   6     3094.73     2803.38    160.69 o 
  31   1   6       62.33      -75.02     99.99 o 
 -38   2   6      409.65      289.23    145.37 o 
 -36   2   6     7451.70     6651.61    900.73 o 
 -34   2   6      288.31       47.24    121.65 o 
 -32   2   6    18367.15    22889.40   1514.28 o 
 -30   2   6     6514.80     6754.45    413.25 o 
 -28   2   6    10161.41     9990.76    502.83 o 
 -26   2   6      319.26      255.08     63.76 o 
 -24   2   6    22920.87    22833.22    789.16 o 
 -22   2   6    19190.54    19864.41    447.24 o 
 -20   2   6     1558.99     1483.06     54.16 o 
 -18   2   6     4014.44     4242.95     99.62 o 
 -16   2   6     5315.24     5444.30    126.54 o 
 -14   2   6     7470.66     7754.18    165.23 o 
 -12   2   6      232.69      256.89     36.66 o 
 -10   2   6    64045.55    63405.28   1449.15 o 
  -8   2   6      228.99      183.82     40.01 o 
  -6   2   6        9.27       -5.27     32.34 o 
  -4   2   6     2293.05     2361.61     54.67 o 
  -2   2   6   100312.62   100438.44   2201.80 o 
   0   2   6     2559.68     2663.54     72.83 o 
   2   2   6     9859.21     9872.52    210.64 o 
   4   2   6     6598.45     6566.86    130.70 o 
   6   2   6    35661.26    34656.75    728.92 o 
   8   2   6     1682.43     1697.10     58.86 o 
  10   2   6    11673.26    10935.53    280.57 o 
  12   2   6    16218.84    15451.88    431.36 o 
  14   2   6     2107.49     1888.44     83.59 o 
  16   2   6     6554.26     6229.26    173.05 o 
  18   2   6     3218.05     2881.69    105.49 o 
  20   2   6    15491.08    14762.88    523.33 o 
  22   2   6       16.63      -12.40     41.88 o 
  24   2   6    24058.13    24818.85   1087.73 o 
  26   2   6        1.80     -136.68    136.68 o 
  28   2   6     4422.12     4224.33    293.11 o 
 -33   3   6     3256.53     3325.17    313.07 o 
 -31   3   6      389.11      300.00    134.49 o 
 -29   3   6       32.82      -19.80    116.00 o 
 -27   3   6    36487.08    35701.29   2080.72 o 
 -25   3   6     2998.71     2670.89    229.34 o 
 -23   3   6     1791.76     1492.46     73.45 o 
 -21   3   6     1868.95     1824.54    102.07 o 
 -19   3   6     5074.16     4721.08    181.21 o 
 -17   3   6     5985.09     5693.72    166.26 o 
 -15   3   6       55.33      139.85     39.76 o 
 -13   3   6     1033.75     1039.84     44.15 o 
 -11   3   6      704.47      866.40     58.03 o 
  -9   3   6     2805.16     3032.29     85.73 o 
  -7   3   6    31400.79    32041.91    851.46 o 
  -5   3   6    38909.91    40017.04    934.46 o 
  -3   3   6     7213.11     7375.00    205.76 o 
  -1   3   6    44858.29    46243.83    991.89 o 
   1   3   6    20482.12    20977.48    441.05 o 
   3   3   6    30280.91    31159.70    670.15 o 
   5   3   6      518.71      520.89     47.05 o 
   7   3   6     5239.34     5099.16    131.04 o 
   9   3   6      985.58      821.45     55.93 o 
  11   3   6     2124.95     1991.24    100.26 o 
  13   3   6      392.34      432.37     61.58 o 
  15   3   6     2228.28     2410.84    108.05 o 
  17   3   6      613.23      605.12     87.84 o 
  19   3   6     1360.12     1179.88    149.16 o 
  21   3   6     8586.90     8306.63    580.43 o 
  23   3   6    13042.86    14073.04   1380.58 o 
  25   3   6      505.56      455.06    203.27 o 
 -26   4   6       31.96      103.45    197.44 o 
 -24   4   6       39.66      -40.21    145.96 o 
 -22   4   6     1933.43     1684.96    202.53 o 
 -20   4   6       33.40      -52.05    107.39 o 
 -18   4   6    35881.91    38676.25   2208.88 o 
 -16   4   6    13116.83    16416.15   2056.01 o 
 -14   4   6     6181.56     6252.70    412.91 o 
 -12   4   6       32.26       45.26     61.31 o 
 -10   4   6    14401.39    14623.78    629.62 o 
  -8   4   6      104.59      -25.07     75.00 o 
  -6   4   6     5470.58     5590.19    221.69 o 
  -4   4   6     3274.05     3119.24    143.92 o 
  -2   4   6      452.69      510.67    100.42 o 
   0   4   6     3105.26     3159.84    125.70 o 
   2   4   6       67.00       70.41     43.43 o 
   4   4   6     2393.41     2439.39    107.56 o 
   6   4   6     3092.39     3093.42    128.15 o 
   8   4   6     6103.47     6354.25    249.19 o 
  10   4   6    12024.33    12233.05    492.24 o 
  12   4   6    18638.88    17219.30    752.17 o 
  14   4   6     3599.69     3094.69    242.61 o 
  16   4   6     2929.81     2709.82    223.97 o 
 -41   1   7     3262.63     3958.62    529.79 o 
 -39   1   7     6788.63     8005.47    837.53 o 
 -37   1   7     1248.78     1169.96    113.22 o 
 -35   1   7     4376.44     4699.90    334.06 o 
 -33   1   7      165.76      310.25    139.20 o 
 -31   1   7        1.24       37.21     67.01 o 
 -27   1   7     1179.96     1299.38    129.59 o 
 -25   1   7    11855.50    11716.14    554.85 o 
 -23   1   7     8081.86     7783.80    329.71 o 
 -21   1   7    10181.62     9051.09    357.11 o 
 -19   1   7     8686.63     7946.32    298.88 o 
 -17   1   7     5139.17     4833.77    126.29 o 
 -15   1   7    19005.45    18159.33    473.14 o 
 -13   1   7    50160.43    48195.25   1087.55 o 
 -11   1   7      170.16      150.87     36.69 o 
  -9   1   7      414.04      529.82     37.92 o 
  -7   1   7      856.90     1082.01     58.10 o 
  -5   1   7     2935.99     3063.42     66.63 o 
  -3   1   7     4304.77     4440.94     81.79 o 
  -1   1   7     6188.84     6434.17    132.46 o 
   1   1   7   114246.22   113517.63   2289.35 o 
   3   1   7    41816.71    40994.78    823.30 o 
   5   1   7       16.77       60.29     36.91 o 
   7   1   7     6828.18     6586.51    145.01 o 
   9   1   7     2715.82     2487.39     89.75 o 
  11   1   7     2288.52     2024.60     86.21 o 
  13   1   7    21169.54    19036.21    550.84 o 
  15   1   7      157.65      129.71     22.63 o 
  17   1   7    21609.17    21203.58    485.47 o 
  19   1   7      287.44      289.21     30.89 o 
  21   1   7      378.17      351.20     61.69 o 
  23   1   7     1479.16     1531.96     99.06 o 
  25   1   7       87.20      111.06     47.55 o 
  27   1   7    13187.39    12947.00    629.40 o 
  29   1   7     7724.55     7093.51    513.98 o 
 -38   2   7    20182.79    24545.76   2294.22 o 
 -36   2   7     6501.48     7869.24    520.36 o 
 -34   2   7     8501.34    10511.63    853.11 o 
 -32   2   7     6569.01     7753.34    546.85 o 
 -30   2   7     6990.39     7412.95    580.22 o 
 -28   2   7       69.92       22.60     96.79 o 
 -26   2   7     1239.83     1192.06     85.43 o 
 -24   2   7     6400.85     6483.60    167.62 o 
 -22   2   7    25507.44    26407.23    619.91 o 
 -20   2   7      257.01      245.85     31.48 o 
 -18   2   7       20.26       10.90     30.83 o 
 -16   2   7    61599.80    62431.92   1370.02 o 
 -14   2   7    16331.12    16595.59    385.30 o 
 -12   2   7    44864.16    44687.46    961.75 o 
 -10   2   7    12076.08    12242.42    252.07 o 
  -8   2   7    58272.02    57977.25   1275.73 o 
  -6   2   7     1763.47     1763.58     52.50 o 
  -4   2   7    12052.16    12210.15    225.79 o 
  -2   2   7     5491.96     5471.05    125.91 o 
   0   2   7     7652.42     7577.12    177.25 o 
   2   2   7    14918.34    14657.92    312.68 o 
   4   2   7    62902.40    62250.59   1355.19 o 
   6   2   7       38.73       58.65     42.50 o 
   8   2   7     4710.32     4349.32    123.91 o 
  10   2   7    36821.68    36186.31    977.18 o 
  12   2   7    18282.65    17704.68    455.37 o 
  14   2   7      104.94       85.00     50.58 o 
  16   2   7       19.58       27.24     57.76 o 
  18   2   7    28073.38    28224.01   1043.78 o 
  20   2   7    12913.54    12732.30    452.82 o 
  22   2   7     1574.02     1455.18    113.33 o 
  24   2   7     4263.53     3855.32    215.22 o 
  26   2   7     2785.86     2319.91    285.86 o 
  28   2   7     1713.07     1525.65    191.15 o 
 -33   3   7     2660.47     2983.06    302.44 o 
 -31   3   7      151.30      224.08    112.01 o 
 -29   3   7    13552.07    11616.28    626.30 o 
 -27   3   7     2645.34     2515.28    254.92 o 
 -25   3   7    23340.42    20500.73   1579.12 o 
 -23   3   7     1694.35     1461.33     94.47 o 
 -21   3   7     3209.82     2865.05    128.73 o 
 -19   3   7     4992.12     5036.27    161.74 o 
 -17   3   7     8814.20     9014.91    286.59 o 
 -15   3   7     8807.55     9191.75    221.84 o 
 -13   3   7    29178.02    30306.19    880.49 o 
 -11   3   7       93.42      115.64     37.54 o 
  -9   3   7       25.30       42.92     30.98 o 
  -7   3   7     1240.45     1252.75     50.79 o 
  -5   3   7     3026.44     2862.89     89.47 o 
  -3   3   7     7367.26     7626.14    185.09 o 
  -1   3   7     6302.89     6228.30    145.71 o 
   1   3   7    78487.80    82734.14   1701.10 o 
   3   3   7    19484.96    19668.08    404.54 o 
   5   3   7       41.17       52.53     38.40 o 
   7   3   7     6044.48     5956.58    179.66 o 
   9   3   7     6732.99     6338.83    202.68 o 
  11   3   7      139.18       52.89     73.48 o 
  13   3   7    11930.42    11534.55    378.61 o 
  15   3   7      601.26      388.91    115.46 o 
  17   3   7     5133.98     4800.99    429.46 o 
  19   3   7       22.68      -35.32     64.56 o 
  21   3   7      157.42      135.64    169.44 o 
  23   3   7     1143.97      972.74    157.25 o 
 -26   4   7      697.81      908.45    182.19 o 
 -24   4   7      128.88      618.61    160.39 o 
 -22   4   7      147.48       27.63    142.78 o 
 -20   4   7     1082.24     1221.19    231.38 o 
 -18   4   7      207.74      233.08    147.97 o 
 -14   4   7      690.46      607.50     72.34 o 
 -12   4   7     1933.06     1858.69    123.03 o 
 -10   4   7     2966.15     2852.16    142.65 o 
  -8   4   7    12490.72    11855.38    558.17 o 
  -6   4   7      173.78      176.34     78.14 o 
  -4   4   7      656.56      548.56     82.72 o 
  -2   4   7      444.97      475.22     84.10 o 
   0   4   7     2009.67     2027.77    141.74 o 
   2   4   7       11.25       37.51     50.15 o 
   4   4   7     1070.55     1003.42     82.26 o 
   6   4   7       11.77      -80.21     81.87 o 
   8   4   7     1095.41      773.15     91.77 o 
  10   4   7     4584.71     4447.22    238.01 o 
  12   4   7     1208.46     1150.98    124.79 o 
  14   4   7      107.48       64.30    106.72 o 
 -40   0   8    11310.29    10590.21   1452.69 o 
 -38   0   8      994.96     1403.67    394.20 o 
 -36   0   8     9055.74    10705.83    874.09 o 
 -34   0   8     6110.90     7682.07    582.65 o 
 -32   0   8     1847.45     2243.10    247.19 o 
 -30   0   8    12906.02    14065.75    665.37 o 
 -28   0   8     8976.99    10551.25    488.87 o 
 -26   0   8    17265.99    18967.71    859.32 o 
 -24   0   8   163393.89   195048.91  10831.45 o 
 -22   0   8    76247.34    84079.62   4008.47 o 
 -20   0   8   183904.16   197347.81  13999.12 o 
 -18   0   8     8733.49     8062.69    488.31 o 
 -16   0   8   148073.28   148119.17   5874.01 o 
 -14   0   8    50232.00    46704.02   1404.24 o 
 -12   0   8    23319.16    22700.63    608.64 o 
 -10   0   8   163546.77   154244.09   4285.49 o 
  -8   0   8     6138.53     6236.02    166.84 o 
  -6   0   8     3884.90     3876.79    108.17 o 
  -4   0   8        8.85      -24.10     25.53 o 
  -2   0   8    42808.63    43978.94   1034.47 o 
   0   0   8       83.10       61.39     29.79 o 
   2   0   8      440.74      353.42     35.57 o 
   4   0   8    35081.37    34174.31    866.23 o 
   6   0   8   470874.50   480990.88  15054.14 o 
   8   0   8      150.82      -29.48     51.36 o 
  10   0   8    22388.53    22415.71    635.31 o 
  12   0   8     2236.05     2289.80     87.25 o 
  14   0   8    52572.52    51759.95   1532.62 o 
  16   0   8    35038.64    34867.70   1370.85 o 
  18   0   8      797.99      854.62     82.34 o 
  20   0   8      259.19      264.22     67.78 o 
  22   0   8      374.80      171.25     83.37 o 
  24   0   8        3.59       80.52     82.70 o 
  26   0   8      535.25      875.87    170.56 o 
  28   0   8    12336.77    10844.54    969.37 o 
 -41   1   8     6937.09     7628.22   1013.82 o 
 -39   1   8     7656.51     9247.87   1119.84 o 
 -37   1   8    13202.02    15132.18    981.78 o 
 -35   1   8    12067.58    13528.82    847.31 o 
 -33   1   8    67805.84    85134.95   4973.29 o 
 -31   1   8    15534.72    18132.22   1261.16 o 
 -29   1   8     3012.43     3529.06    221.53 o 
 -27   1   8     1221.35     1183.66    110.80 o 
 -25   1   8     7771.39     7299.72    379.08 o 
 -23   1   8    34070.97    30641.06   1288.27 o 
 -21   1   8      174.72      164.14     74.42 o 
 -19   1   8     1259.85     1337.44     95.81 o 
 -17   1   8     3500.24     3016.13     90.95 o 
 -15   1   8     6521.31     6263.15    142.49 o 
 -13   1   8    23543.21    22578.44    456.64 o 
 -11   1   8   234214.81   226485.91   5938.07 o 
  -9   1   8     4427.47     4522.09    106.94 o 
  -7   1   8   114108.75   112097.08   2433.05 o 
  -5   1   8    48551.62    47610.98    933.92 o 
  -3   1   8   170290.61   169873.19   3134.39 o 
  -1   1   8    14896.25    14763.94    287.46 o 
   1   1   8    25217.88    25282.70    468.59 o 
   3   1   8    11444.47    11271.36    207.86 o 
   5   1   8     1261.01     1376.98     52.32 o 
   7   1   8    15932.01    15061.72    283.14 o 
   9   1   8      833.77      723.59     40.73 o 
  11   1   8     9683.37     9186.05    200.92 o 
  13   1   8     4365.06     3867.73    111.36 o 
  15   1   8    61478.45    58337.45   1411.62 o 
  17   1   8      304.94      326.56     38.33 o 
  19   1   8     1271.18     1337.63     65.79 o 
  21   1   8     3303.00     3318.92    143.13 o 
  23   1   8    88902.77    93354.50   2973.37 o 
  25   1   8      745.86      654.62    118.83 o 
  27   1   8      101.69      169.13     97.38 o 
  29   1   8      791.92      562.06    113.36 o 
 -38   2   8        0.75       -8.42    142.03 o 
 -36   2   8     6470.60     7245.32    617.83 o 
 -34   2   8      517.93      754.69    165.45 o 
 -32   2   8       20.60      -59.65    125.02 o 
 -30   2   8      849.09      508.39    230.11 o 
 -28   2   8    25006.69    27750.04   1795.41 o 
 -26   2   8        5.49       22.05     34.83 o 
 -24   2   8    13973.17    14025.80    475.31 o 
 -22   2   8     7419.40     6983.32    205.73 o 
 -20   2   8    27648.73    28141.81    633.95 o 
 -18   2   8      708.40      701.81     57.36 o 
 -16   2   8    26029.45    26191.25    650.94 o 
 -14   2   8    21534.59    20954.65    462.13 o 
 -12   2   8     4030.40     4201.77    104.97 o 
 -10   2   8     1506.56     1676.73     53.38 o 
  -8   2   8     7221.30     7366.61    166.83 o 
  -6   2   8    12097.66    12209.61    240.52 o 
  -4   2   8      156.32      203.46     36.16 o 
  -2   2   8    52397.07    51842.05   1071.09 o 
   0   2   8       58.21       40.69     30.06 o 
   2   2   8      805.07      850.45     34.36 o 
   4   2   8     1348.15     1359.48     54.20 o 
   6   2   8    77643.76    75958.99   1655.33 o 
   8   2   8     2330.55     2207.37     66.93 o 
  10   2   8     1881.79     1896.16     86.96 o 
  12   2   8     3468.22     3191.33    106.70 o 
  14   2   8    31488.50    31131.41    838.87 o 
  16   2   8     3101.44     3019.62    137.05 o 
  18   2   8     1536.15     1315.43     95.90 o 
  20   2   8     5551.23     5365.54    251.84 o 
  22   2   8     2751.31     2337.27    156.60 o 
  24   2   8      180.10      244.30    140.52 o 
  26   2   8      505.17      299.44    139.76 o 
 -33   3   8       12.83     -175.47    175.47 o 
 -31   3   8     2037.13     2007.01    245.77 o 
 -29   3   8      105.21      -20.19     96.43 o 
 -27   3   8     7260.30     5595.03    458.62 o 
 -25   3   8     3839.18     2756.00    250.71 o 
 -23   3   8      465.06      382.54     42.04 o 
 -21   3   8      259.31      270.99     41.32 o 
 -19   3   8    52822.62    55448.95   1934.47 o 
 -17   3   8     5168.65     5167.68    171.37 o 
 -15   3   8     1273.40     1284.72     67.23 o 
 -13   3   8      713.50      731.56     48.03 o 
 -11   3   8    17789.91    17985.17    472.23 o 
  -9   3   8     6747.36     6644.67    190.92 o 
  -7   3   8     2240.06     2228.21     67.08 o 
  -5   3   8      277.80      312.93     38.03 o 
  -3   3   8     6056.50     6326.76    154.12 o 
  -1   3   8      407.58      444.26     34.26 o 
   1   3   8     7675.86     7852.60    187.19 o 
   3   3   8    15722.59    15873.48    352.34 o 
   5   3   8     6544.57     6515.50    203.09 o 
   7   3   8    18296.06    18351.53    582.93 o 
   9   3   8    14220.48    14118.39    475.32 o 
  11   3   8    16532.87    15873.10    530.18 o 
  13   3   8      488.96      549.68     76.28 o 
  15   3   8     6519.61     5888.09    246.82 o 
  17   3   8       19.44      -30.74     76.51 o 
  19   3   8     4335.77     3701.68    242.19 o 
  21   3   8      445.74       28.17    137.35 o 
 -26   4   8     2347.74     2546.87    836.88 o 
 -24   4   8     3343.88     2874.84    374.93 o 
 -22   4   8      614.55      440.16    262.49 o 
 -20   4   8      520.35      401.51    123.30 o 
 -18   4   8      438.21      384.85    121.96 o 
 -16   4   8       71.07       69.04    175.06 o 
 -14   4   8     2998.10     2944.04    167.77 o 
 -12   4   8       20.57       72.51     60.80 o 
 -10   4   8    37248.38    39103.12   1821.34 o 
  -8   4   8    16995.11    19126.49    926.19 o 
  -6   4   8    16399.53    16350.99    905.24 o 
  -4   4   8       44.00      -90.27    156.43 o 
  -2   4   8    10369.87    10474.86    507.18 o 
   0   4   8      423.22      301.28     86.03 o 
   2   4   8     7135.41     7701.39    318.55 o 
   4   4   8     2508.82     2429.74    160.95 o 
   6   4   8     1018.19      955.30    112.82 o 
   8   4   8     1605.83     1461.59    136.58 o 
  10   4   8       45.75      122.54     81.08 o 
  12   4   8     1588.20     1469.18    145.84 o 
 -41   1   9      174.97      121.44    154.22 o 
 -39   1   9     2121.87     2217.12    434.96 o 
 -37   1   9       81.62      140.25     85.26 o 
 -35   1   9     1052.76     1316.89    247.82 o 
 -33   1   9     9628.65    10821.15    909.28 o 
 -31   1   9    16952.99    18256.85    748.28 o 
 -29   1   9      152.83      125.36     45.08 o 
 -27   1   9      692.76      675.77    106.43 o 
 -25   1   9     4448.92     4198.44    147.64 o 
 -23   1   9       37.45       47.83     41.14 o 
 -21   1   9    21639.20    19823.25    633.89 o 
 -19   1   9      896.18      835.40     92.36 o 
 -17   1   9    40288.46    36879.04    791.85 o 
 -15   1   9    10717.97    10116.89    223.50 o 
 -13   1   9     5115.79     4664.46    115.18 o 
 -11   1   9     5277.39     5383.85    124.40 o 
  -9   1   9     1657.12     1738.35     51.38 o 
  -7   1   9    12505.94    12022.98    238.42 o 
  -5   1   9    54029.98    53742.48    958.81 o 
  -3   1   9      465.83      480.09     28.74 o 
  -1   1   9      133.14      167.21     25.72 o 
   1   1   9      518.25      595.23     41.66 o 
   3   1   9     5729.62     6155.92    134.38 o 
   5   1   9     3559.22     3478.74     82.13 o 
   7   1   9      695.04      651.24     38.42 o 
   9   1   9    44462.09    42623.30    923.39 o 
  11   1   9    17521.29    17116.72    373.05 o 
  13   1   9      566.75      664.18     46.18 o 
  15   1   9     4715.96     4203.92    132.09 o 
  17   1   9     3777.14     3695.71    121.53 o 
  19   1   9      265.05      240.25     59.78 o 
  21   1   9     4720.64     4702.55    228.39 o 
  23   1   9      642.30     1001.85    156.80 o 
  25   1   9     1513.34     1401.52    125.79 o 
  27   1   9      529.69      357.78    103.42 o 
 -38   2   9     3579.77     4009.27    433.84 o 
 -36   2   9      631.00      107.87    156.24 o 
 -34   2   9     6006.52     6546.01    560.93 o 
 -32   2   9     5559.22     4841.22    521.45 o 
 -30   2   9    41119.38    39394.64   4005.09 o 
 -28   2   9     8165.97     8279.44    350.46 o 
 -26   2   9    21562.02    20202.38   1069.04 o 
 -24   2   9     6903.02     6299.08    246.92 o 
 -22   2   9    10046.62     9593.34    246.61 o 
 -20   2   9       12.61      -27.01     27.01 o 
 -18   2   9     4677.13     4621.76    125.07 o 
 -16   2   9    24577.92    23627.92    535.40 o 
 -14   2   9    43636.30    42365.06    975.33 o 
 -12   2   9     1986.43     1871.73     68.66 o 
 -10   2   9      542.81      580.95     50.08 o 
  -8   2   9    54479.27    55966.57   1206.25 o 
  -6   2   9    12269.61    12221.64    240.67 o 
  -4   2   9    47020.14    47905.39    957.43 o 
  -2   2   9    13934.13    14667.80    276.88 o 
   0   2   9    98346.17    98139.67   2014.68 o 
   2   2   9     1987.37     2009.93     71.14 o 
   4   2   9     7967.48     7737.38    193.86 o 
   6   2   9     3653.84     3344.22     94.62 o 
   8   2   9     1275.91     1337.49     59.30 o 
  10   2   9    10640.02     9774.67    271.26 o 
  12   2   9    43213.29    40629.19   1257.79 o 
  14   2   9       28.89       51.31     63.69 o 
  16   2   9     7162.32     6414.85    241.08 o 
  18   2   9    16150.84    15249.62    648.28 o 
  20   2   9     4546.55     4616.78    518.30 o 
  22   2   9       37.20      101.44    106.56 o 
  24   2   9        2.01      714.01    477.01 o 
 -33   3   9     6756.73     6529.27    715.30 o 
 -31   3   9     8220.17     7731.67    836.60 o 
 -29   3   9       12.39     -131.94    146.54 o 
 -27   3   9     1526.55     1219.90    125.95 o 
 -25   3   9     2155.29     1793.69    164.48 o 
 -23   3   9       47.07       43.80     63.81 o 
 -21   3   9    16998.92    17192.00    773.02 o 
 -19   3   9     2028.16     2244.24    124.52 o 
 -17   3   9    29152.02    30642.48    965.31 o 
 -15   3   9     3187.73     3122.34    129.69 o 
 -13   3   9     5406.16     5802.91    190.74 o 
 -11   3   9     3823.18     3950.03    135.01 o 
  -9   3   9     6702.09     6935.36    180.60 o 
  -7   3   9     7026.87     7245.56    224.46 o 
  -5   3   9    16793.44    17528.24    376.45 o 
  -3   3   9       15.13       15.73     21.98 o 
  -1   3   9        6.40       27.78     32.83 o 
   1   3   9      306.97      366.10     40.19 o 
   3   3   9     1260.01     1105.54     71.45 o 
   5   3   9     1979.22     1926.30     85.04 o 
   7   3   9     1337.78     1114.64     79.40 o 
   9   3   9    38650.68    37818.09   1131.85 o 
  11   3   9    10531.82     9899.89    385.43 o 
  13   3   9        7.59      -39.85     68.71 o 
  15   3   9     1748.98     1570.68    116.31 o 
  17   3   9     2783.47     2303.54    144.96 o 
  19   3   9       62.16       31.92     83.87 o 
 -24   4   9      509.66      372.21    154.72 o 
 -22   4   9       28.00     -113.63    219.45 o 
 -20   4   9       94.06      109.17    228.03 o 
 -18   4   9      571.22      663.31    113.05 o 
 -16   4   9      418.14      494.52     96.08 o 
 -14   4   9       17.46      -63.82     63.82 o 
 -12   4   9      223.20       35.82     93.78 o 
 -10   4   9      123.62      163.91     87.01 o 
  -8   4   9     4319.11     4320.55    227.53 o 
  -6   4   9      313.62      190.92    115.72 o 
  -4   4   9      588.47      708.76    144.30 o 
  -2   4   9      871.01      799.88     90.91 o 
   0   4   9     3953.17     3868.75    208.93 o 
   2   4   9       50.11       21.81    119.57 o 
   4   4   9        5.16       85.31    124.35 o 
   6   4   9      531.32      364.31    110.02 o 
   8   4   9      631.93      586.76    109.21 o 
  10   4   9       14.16        6.92     97.28 o 
 -40   0  10     5384.66     4969.69    787.16 o 
 -38   0  10     1089.07     2505.00    540.01 o 
 -36   0  10     7935.34    11121.95    895.81 o 
 -34   0  10    33194.20    42466.67   6381.13 o 
 -32   0  10    22984.96    26842.60   3733.13 o 
 -30   0  10     2941.01     2937.32    437.94 o 
 -28   0  10     3890.35     4287.70    255.95 o 
 -26   0  10     6851.60     7628.25    580.36 o 
 -24   0  10    22759.08    25471.66   1609.71 o 
 -22   0  10     8472.00     8738.59    431.22 o 
 -20   0  10    20845.96    20355.32    981.47 o 
 -18   0  10     6426.79     5539.63    184.60 o 
 -16   0  10   106377.23    93405.63   3133.78 o 
 -14   0  10    78467.44    67761.35   2442.25 o 
 -12   0  10   184931.58   175353.72   4934.57 o 
 -10   0  10     9660.60     9635.33    362.67 o 
  -8   0  10   129369.25   133711.69   3419.35 o 
  -6   0  10    45549.79    46835.80   1244.58 o 
  -4   0  10    16534.84    17660.37    399.31 o 
  -2   0  10    86746.85    90496.02   2106.00 o 
   0   0  10     1470.40     1467.02     53.85 o 
   2   0  10     5716.00     5656.95    142.56 o 
   4   0  10      335.67      350.55     38.93 o 
   6   0  10     7365.37     7420.06    237.17 o 
   8   0  10       13.92       67.55     49.33 o 
  10   0  10      634.89      585.06     70.03 o 
  12   0  10    20073.06    20277.81    708.01 o 
  14   0  10   195703.64   208401.59   8236.05 o 
  16   0  10      241.00      269.31     56.67 o 
  18   0  10     2436.00     2298.71    168.64 o 
  20   0  10      551.58      487.36     75.50 o 
  22   0  10    38183.24    37810.54   1837.25 o 
  24   0  10    16920.80    17104.68   1246.64 o 
  26   0  10       97.42      282.66    243.39 o 
 -41   1  10     5323.12     4601.33    824.01 o 
 -39   1  10      935.73     1708.20    381.82 o 
 -37   1  10      257.04      251.70    117.75 o 
 -35   1  10      433.69      450.25    125.56 o 
 -33   1  10     8839.65     9547.93    427.77 o 
 -31   1  10    15475.91    16599.49    696.86 o 
 -29   1  10    26898.63    27692.12   1254.87 o 
 -27   1  10    19173.89    19755.09    715.62 o 
 -25   1  10    99033.26    95620.66   3360.44 o 
 -23   1  10    33161.33    31200.90   1142.37 o 
 -21   1  10    14475.31    13703.78    459.74 o 
 -19   1  10     5455.91     4771.38    158.73 o 
 -17   1  10    14042.16    13129.49    446.49 o 
 -15   1  10    42331.22    41216.55    916.33 o 
 -13   1  10       28.74       32.05     40.42 o 
 -11   1  10     6050.09     6358.59    138.66 o 
  -9   1  10     1184.05     1195.07     64.41 o 
  -7   1  10      610.66      635.86     33.13 o 
  -5   1  10    14789.10    14591.20    268.47 o 
  -3   1  10   210064.98   217899.08   4208.82 o 
  -1   1  10     1086.21     1151.72     56.78 o 
   1   1  10    29881.40    29385.68    565.00 o 
   3   1  10    25196.32    25469.25    489.88 o 
   5   1  10   129777.02   130194.73   2648.05 o 
   7   1  10    14848.20    14646.21    303.01 o 
   9   1  10     8365.40     8605.54    191.55 o 
  11   1  10     3145.77     3207.73     93.57 o 
  13   1  10      693.56      667.61     68.07 o 
  15   1  10     8568.52     8815.81    282.22 o 
  17   1  10       11.84       24.78     65.82 o 
  19   1  10     6644.64     6086.53    233.55 o 
  21   1  10     1714.51     1613.74    138.50 o 
  23   1  10    18084.68    18087.86   1335.49 o 
  25   1  10       55.44       88.99     85.15 o 
 -38   2  10      649.99     1035.23    237.38 o 
 -36   2  10      372.11      270.51    196.11 o 
 -34   2  10     4480.84     4080.84    594.42 o 
 -32   2  10     6206.55     4845.56    629.63 o 
 -30   2  10       93.31       43.95     77.68 o 
 -28   2  10     3189.45     3164.68    209.82 o 
 -26   2  10     1226.63     1094.04     92.72 o 
 -24   2  10      309.01      296.30     38.48 o 
 -22   2  10      981.56      879.60     46.72 o 
 -20   2  10    27458.39    26528.67    667.10 o 
 -18   2  10      219.22      153.30     48.37 o 
 -16   2  10    14814.61    14369.15    369.87 o 
 -14   2  10    10259.57     9938.99    244.12 o 
 -12   2  10    48959.04    49000.69   1136.75 o 
 -10   2  10     2325.67     2329.65     78.15 o 
  -8   2  10    23426.67    23170.76    464.00 o 
  -6   2  10    26630.30    26539.70    607.37 o 
  -4   2  10    11368.90    11152.26    232.12 o 
  -2   2  10      696.37      760.87     44.24 o 
   0   2  10     8313.98     8066.11    198.39 o 
   2   2  10    17419.35    17060.16    408.97 o 
   4   2  10      501.95      498.73     49.61 o 
   6   2  10    17625.96    17050.13    452.85 o 
   8   2  10      308.45      315.80     82.52 o 
  10   2  10     4027.61     3933.14    148.16 o 
  12   2  10      642.18      595.61     76.65 o 
  14   2  10    29652.30    27065.63   1052.63 o 
  16   2  10     1286.60     1150.04     90.21 o 
  18   2  10      225.01      292.79     89.12 o 
  20   2  10     1202.19     1110.39    135.50 o 
  22   2  10    11875.89    11399.29    845.81 o 
 -33   3  10     1423.20     1350.13    242.24 o 
 -31   3  10      170.24       69.20    212.94 o 
 -29   3  10     3337.28     3262.83    464.19 o 
 -27   3  10     5038.72     4348.83    406.33 o 
 -25   3  10      109.93       65.68     91.06 o 
 -23   3  10     3776.29     3698.15    173.95 o 
 -21   3  10      292.50      358.87     78.87 o 
 -19   3  10     7004.46     7132.72    295.65 o 
 -17   3  10     6320.47     6433.18    236.91 o 
 -15   3  10     6763.75     6611.12    227.56 o 
 -13   3  10      828.25      679.21     68.09 o 
 -11   3  10    45605.51    47298.59   1510.66 o 
  -9   3  10     4101.20     4107.01    138.57 o 
  -7   3  10     5634.47     5869.14    197.72 o 
  -5   3  10      544.97      456.11     66.63 o 
  -3   3  10     5449.01     5161.09    141.64 o 
  -1   3  10     2962.95     2902.26    111.03 o 
   1   3  10      365.31      425.89     32.28 o 
   3   3  10      154.97       98.44     56.49 o 
   5   3  10     4484.72     4243.21    156.66 o 
   7   3  10      103.45      132.77     59.10 o 
   9   3  10     4845.98     4445.79    212.86 o 
  11   3  10    13473.71    13435.50    479.32 o 
  13   3  10    11293.24    10348.16    504.97 o 
  15   3  10     2238.52     2266.98    147.50 o 
  17   3  10     5043.52     4635.62    252.65 o 
 -24   4  10      281.06      173.43    177.22 o 
 -22   4  10      364.10      388.05    229.63 o 
 -20   4  10    15737.98    16280.59    859.33 o 
 -18   4  10     2259.86     2379.43    190.78 o 
 -16   4  10     4684.92     4887.19    341.87 o 
 -14   4  10     1239.53     1309.25    128.82 o 
 -12   4  10       53.40       19.21    101.81 o 
 -10   4  10     2427.66     2518.04    198.00 o 
  -8   4  10      214.07      341.09    142.12 o 
  -6   4  10     1386.71     1380.19    144.25 o 
  -4   4  10      440.16      254.16    113.20 o 
  -2   4  10    19972.34    21286.06   1294.57 o 
   0   4  10     9833.96    10747.35    505.51 o 
   2   4  10    11532.20    11798.85    597.15 o 
   4   4  10       32.53        6.69     96.66 o 
   6   4  10     9503.00     9198.75    537.14 o 
   8   4  10      454.24      658.90    114.26 o 
 -37   1  11     1042.50     2221.03    378.92 o 
 -35   1  11     2009.97     2223.60    222.23 o 
 -33   1  11      123.28      138.01     91.87 o 
 -31   1  11    12461.28    12562.47    621.80 o 
 -29   1  11       33.46      -71.04     87.82 o 
 -27   1  11    11041.82    10895.25    408.37 o 
 -25   1  11    23411.53    21940.61    924.47 o 
 -23   1  11    21452.65    19521.60    750.47 o 
 -21   1  11     2146.80     1894.96     69.33 o 
 -19   1  11     2854.18     2629.83     95.92 o 
 -17   1  11      214.46      259.40     67.22 o 
 -15   1  11     2205.45     2247.27     69.60 o 
 -13   1  11    30231.51    29885.19    681.92 o 
 -11   1  11     1718.29     1966.69     68.56 o 
  -9   1  11    40132.04    39851.22    732.03 o 
  -7   1  11     5979.22     5992.76    120.56 o 
  -5   1  11    19940.96    20295.01    435.98 o 
  -3   1  11     2299.52     2343.71     94.09 o 
  -1   1  11     5866.75     6048.18    136.16 o 
   1   1  11     8012.91     8163.67    185.25 o 
   3   1  11    22288.22    22017.27    447.00 o 
   5   1  11       35.76       55.46     28.24 o 
   7   1  11      267.43      262.80     51.49 o 
   9   1  11      251.60      245.42     38.99 o 
  11   1  11     4288.61     4161.84    137.36 o 
  13   1  11     1080.01      970.14     58.49 o 
  15   1  11        1.94      -25.07     48.28 o 
  17   1  11    16366.74    16198.20    523.80 o 
  19   1  11     6560.96     6463.36    284.81 o 
  21   1  11       17.72       28.92    138.85 o 
  23   1  11      433.21      132.51    132.76 o 
 -34   2  11     5986.13     5977.11    635.29 o 
 -32   2  11     6885.96     5689.53    543.53 o 
 -30   2  11     8525.40     7886.38    436.83 o 
 -28   2  11      893.17      779.62     64.83 o 
 -26   2  11    11082.19    10085.85    504.77 o 
 -24   2  11     7782.60     6892.67    229.44 o 
 -22   2  11    58221.50    54734.35   1742.63 o 
 -20   2  11     6174.21     6092.12    187.06 o 
 -18   2  11    24303.64    23863.15    638.56 o 
 -16   2  11     2748.72     2739.88    102.78 o 
 -14   2  11     6891.03     7056.61    195.45 o 
 -12   2  11      194.92      192.57     48.58 o 
 -10   2  11     2942.26     2908.44    104.27 o 
  -8   2  11    20966.25    21723.47    469.62 o 
  -6   2  11    27936.37    28145.66    644.80 o 
  -4   2  11      180.61      192.81     35.32 o 
  -2   2  11      821.13      925.70     61.82 o 
   0   2  11    19904.14    19908.85    475.71 o 
   2   2  11     6199.74     6170.15    155.65 o 
   4   2  11    17560.10    16946.05    475.55 o 
   6   2  11     4372.13     4593.35    148.18 o 
   8   2  11    37029.79    36183.64   1192.74 o 
  10   2  11      766.31      726.66     75.61 o 
  12   2  11       77.76       87.24     55.22 o 
  14   2  11     3304.70     2872.71    173.58 o 
  16   2  11       11.04      152.06     83.16 o 
  18   2  11     4899.17     4747.68    340.62 o 
  20   2  11     8371.75     8038.77    445.77 o 
 -31   3  11     5462.01     8131.91    660.95 o 
 -29   3  11       19.24      244.30    156.63 o 
 -27   3  11     7115.26     7546.37    506.14 o 
 -25   3  11    10346.17    10347.91    676.30 o 
 -23   3  11    10899.79    10419.90    486.02 o 
 -21   3  11       27.37      168.99     75.08 o 
 -19   3  11     1209.90     1100.72    100.25 o 
 -17   3  11     1766.43     1568.59    100.44 o 
 -15   3  11        1.67       35.86     59.04 o 
 -13   3  11    16480.72    16821.45    523.36 o 
 -11   3  11     1368.84     1504.80    136.30 o 
  -9   3  11    35297.91    36304.10   1184.77 o 
  -7   3  11     2898.74     2639.31    145.45 o 
  -5   3  11     4299.07     4638.20    247.06 o 
  -3   3  11     2977.04     3002.91     97.44 o 
  -1   3  11     7532.76     7486.89    207.81 o 
   1   3  11     4353.44     4325.22    162.64 o 
   3   3  11    11891.46    12136.80    427.83 o 
   5   3  11      194.97      184.38     49.25 o 
   7   3  11       74.30       18.58     60.03 o 
   9   3  11      145.89      193.56     71.21 o 
  11   3  11     1625.32     1360.79    143.32 o 
  13   3  11      710.56      671.37    168.65 o 
  15   3  11     1059.45     1040.05    107.89 o 
 -22   4  11     1896.38     2014.62    208.72 o 
 -20   4  11      234.40      443.97    163.95 o 
 -18   4  11     4430.76     4490.90    271.00 o 
 -16   4  11      727.30      628.13     99.90 o 
 -14   4  11      215.97       64.11    105.28 o 
 -12   4  11       66.86       36.21    104.24 o 
 -10   4  11      212.85      395.45    147.36 o 
  -8   4  11      102.89       79.57    156.94 o 
  -6   4  11       34.74      -11.79    128.90 o 
  -4   4  11      490.79      351.32    167.53 o 
  -2   4  11      186.28       44.17    145.87 o 
   0   4  11     5762.94     5934.89    343.91 o 
   2   4  11      399.08      514.93    103.62 o 
   4   4  11      566.70      335.75    115.49 o 
 -40   0  12     6524.39    13259.88   2243.05 o 
 -36   0  12    22859.24    23668.39   2620.32 o 
 -34   0  12    58782.39    80896.51  14266.55 o 
 -32   0  12    22375.10    26519.27   3386.32 o 
 -30   0  12    14836.86    18643.26   2053.92 o 
 -28   0  12     4331.26     5156.57    460.83 o 
 -26   0  12    49585.20    52383.50   3809.35 o 
 -24   0  12    46687.42    42871.38   2796.04 o 
 -22   0  12     1157.08      984.45    136.90 o 
 -20   0  12    31362.26    29223.40   1099.61 o 
 -18   0  12     2970.56     3245.27    127.70 o 
 -16   0  12    18414.70    16836.27    607.41 o 
 -14   0  12     2695.00     2517.88    104.82 o 
 -12   0  12    21471.80    20494.30    936.76 o 
 -10   0  12     4034.29     4249.21    191.06 o 
  -8   0  12    78802.61    83530.60   2182.58 o 
  -6   0  12    72015.68    75981.98   1971.11 o 
  -4   0  12   226518.03   248939.73   6903.44 o 
  -2   0  12      307.97      347.55     51.99 o 
   0   0  12    65208.28    69907.20   1909.27 o 
   2   0  12    34165.18    35907.08    941.07 o 
   4   0  12    17107.86    17143.36    459.19 o 
   6   0  12    55901.36    57935.07   1606.16 o 
   8   0  12      374.81      315.75     53.36 o 
  10   0  12     3296.68     3657.50    141.03 o 
  12   0  12       67.55       91.16     49.52 o 
  14   0  12      877.60      825.80     86.66 o 
  16   0  12       32.62       89.70    140.51 o 
  18   0  12     2849.12     3098.86    312.99 o 
  20   0  12     9158.04     8498.64    731.56 o 
  22   0  12    48416.71    44896.88   4460.79 o 
 -39   1  12     1062.94     2274.16    395.89 o 
 -37   1  12       14.82       51.90     98.30 o 
 -35   1  12       27.73      -19.84    142.29 o 
 -33   1  12    12253.83    12168.54    691.50 o 
 -31   1  12      265.50      342.98     84.39 o 
 -29   1  12     1013.74     1006.92    158.82 o 
 -27   1  12       38.88       19.26     50.13 o 
 -25   1  12     5447.12     4825.64    248.77 o 
 -23   1  12    19691.45    18579.00    638.02 o 
 -21   1  12    40690.82    39200.41   1221.33 o 
 -19   1  12    19857.99    19061.64    516.61 o 
 -17   1  12    95214.80    92212.41   2128.14 o 
 -15   1  12    44851.28    43749.60    967.34 o 
 -13   1  12    23654.77    23164.25    532.65 o 
 -11   1  12     4789.76     5064.07    139.13 o 
  -9   1  12    16208.32    16600.80    333.38 o 
  -7   1  12    48467.98    48384.34    919.30 o 
  -5   1  12      260.89      268.00     47.99 o 
  -3   1  12    14921.75    16117.82    330.81 o 
  -1   1  12      209.48      144.22     30.44 o 
   1   1  12     1054.40     1080.27     56.24 o 
   3   1  12     7270.89     7502.07    173.18 o 
   5   1  12    81145.77    83888.34   1944.47 o 
   7   1  12      976.02      987.99     53.19 o 
   9   1  12     8376.76     8150.43    248.70 o 
  11   1  12    11395.29    10691.14    336.00 o 
  13   1  12    72233.85    71466.10   2568.05 o 
  15   1  12     6965.74     6644.50    332.21 o 
  17   1  12     3398.05     3191.95    178.10 o 
  19   1  12     1726.10     1646.54    180.73 o 
  21   1  12     2512.58     2134.43    150.06 o 
 -36   2  12      965.43     1660.63    433.49 o 
 -34   2  12     9339.74     8803.97    725.30 o 
 -32   2  12     6289.98     5500.98    446.02 o 
 -30   2  12     1025.70      767.82     85.60 o 
 -28   2  12     1294.36     1093.94     96.29 o 
 -26   2  12     9426.39     8391.80    448.33 o 
 -24   2  12    13968.26    11839.81    870.80 o 
 -22   2  12      143.40      285.33    132.09 o 
 -20   2  12     6968.76     6361.50    292.49 o 
 -18   2  12     1924.24     1784.14     84.78 o 
 -16   2  12     7618.56     6957.59    219.92 o 
 -14   2  12      911.54     1003.51     61.64 o 
 -12   2  12    23882.00    24258.22    620.22 o 
 -10   2  12       40.42       25.37     46.09 o 
  -8   2  12     2010.54     1788.35     66.64 o 
  -6   2  12     4544.78     4502.18    119.22 o 
  -4   2  12    33893.63    34291.70    799.85 o 
  -2   2  12     1487.37     1403.03     63.74 o 
   0   2  12     9756.76     9488.78    232.10 o 
   2   2  12    12538.07    12166.95    350.35 o 
   4   2  12     9875.84     9950.78    364.34 o 
   6   2  12      929.05      862.16     76.48 o 
   8   2  12     4872.78     4578.64    237.13 o 
  10   2  12    11846.71    11161.00    421.07 o 
  12   2  12      525.85      404.84     94.32 o 
  14   2  12     5204.14     4570.11    231.07 o 
  16   2  12      487.17      509.69    130.50 o 
  18   2  12     5018.19     4762.54    384.32 o 
 -31   3  12       35.30       41.42    152.46 o 
 -29   3  12    17143.43    16496.28   1133.41 o 
 -27   3  12      371.85      459.83    134.25 o 
 -25   3  12      426.01      491.65     86.00 o 
 -23   3  12       21.65       17.72     91.10 o 
 -21   3  12     7134.77     6961.52    339.16 o 
 -19   3  12     8270.56     7498.88    368.31 o 
 -17   3  12        3.48       38.24     71.19 o 
 -15   3  12     2704.33     2638.64    158.74 o 
 -13   3  12     1172.34     1110.04    105.22 o 
 -11   3  12     1632.39     1836.42    108.77 o 
  -9   3  12     5940.87     5746.85    252.31 o 
  -7   3  12     6565.20     6680.21    446.95 o 
  -5   3  12      481.86      679.29     75.86 o 
  -3   3  12    40123.95    43032.70   1787.34 o 
  -1   3  12     3997.95     3890.46    150.10 o 
   1   3  12     8916.64     8397.52    356.32 o 
   3   3  12      310.47      264.90     57.19 o 
   5   3  12     8385.16     8094.20    283.66 o 
   7   3  12     2443.95     2125.28    115.61 o 
   9   3  12     4093.11     3659.08    195.63 o 
  11   3  12       13.42       84.55     68.20 o 
  13   3  12      934.97     1013.43     88.96 o 
 -20   4  12    22695.43    23566.91   2104.68 o 
 -18   4  12     3418.74     3709.60    290.00 o 
 -16   4  12      129.94      130.56    100.92 o 
 -14   4  12       80.91      -64.05    117.12 o 
 -12   4  12    14555.70    15423.06    978.71 o 
 -10   4  12     1525.33     1439.81    178.89 o 
  -8   4  12     5828.43     5952.28    411.31 o 
  -6   4  12     1523.25     1479.64    204.39 o 
  -4   4  12        1.65      188.57    139.40 o 
  -2   4  12     1917.18     2049.57    216.67 o 
   0   4  12       67.01      267.98    106.42 o 
   2   4  12     1188.19     1198.94    277.63 o 
 -39   1  13     1810.31     1922.58    277.42 o 
 -37   1  13     4265.40     4657.82    319.73 o 
 -35   1  13      215.90      216.27    112.35 o 
 -33   1  13     1043.81      940.52    152.68 o 
 -31   1  13    12056.78    12245.82    585.44 o 
 -29   1  13      498.93      423.27     44.40 o 
 -27   1  13     1180.60      971.03     83.53 o 
 -25   1  13     1078.21      822.83     58.20 o 
 -23   1  13     9283.82     8652.56    478.45 o 
 -21   1  13      523.33      414.27     86.36 o 
 -19   1  13     3789.24     3522.15    120.69 o 
 -17   1  13    15947.36    15867.68    427.40 o 
 -15   1  13    12673.66    12491.44    314.44 o 
 -13   1  13     1274.89     1275.46     79.21 o 
 -11   1  13     1328.43     1216.46     55.17 o 
  -9   1  13        6.72        2.07     39.11 o 
  -7   1  13       15.35       -5.99     31.34 o 
  -5   1  13     4840.49     4764.66    111.26 o 
  -3   1  13      135.46      144.66     49.86 o 
  -1   1  13    21936.01    23341.69    539.88 o 
   1   1  13     3778.82     3888.38    110.30 o 
   3   1  13     5888.63     6213.33    155.78 o 
   5   1  13     1428.59     1460.14     55.78 o 
   7   1  13     1395.07     1429.19     73.97 o 
   9   1  13     3945.34     4044.15    142.40 o 
  11   1  13     4368.31     4653.53    164.25 o 
  13   1  13        5.54      -26.03     63.67 o 
  15   1  13      319.17      398.44     81.42 o 
  17   1  13      105.86      257.52     81.42 o 
  19   1  13     1804.31     1493.27    131.40 o 
 -36   2  13      498.97      708.89    265.43 o 
 -34   2  13     4020.81     3470.81    324.51 o 
 -32   2  13       52.70      -96.66    186.75 o 
 -30   2  13    10084.16     9885.67    678.68 o 
 -28   2  13    11994.03    10804.00    639.13 o 
 -26   2  13    13252.06    11380.30   1072.58 o 
 -24   2  13    10655.29     9267.35    622.14 o 
 -22   2  13     6369.39     5148.95    306.56 o 
 -20   2  13     1033.80      944.76    126.50 o 
 -18   2  13    10860.57     9756.91    580.91 o 
 -16   2  13     5407.92     5278.10    193.10 o 
 -14   2  13    65617.17    68106.94   1888.39 o 
 -12   2  13     2673.55     2801.21    108.95 o 
 -10   2  13    28541.92    27997.07    750.80 o 
  -8   2  13     1437.21     1544.65     69.51 o 
  -6   2  13     4339.27     4274.15    129.78 o 
  -4   2  13      221.48      274.01     30.43 o 
  -2   2  13      514.90      537.08     41.12 o 
   0   2  13    13002.48    13017.27    418.41 o 
   2   2  13    21377.41    21593.11    753.61 o 
   4   2  13     1043.10      880.87     75.48 o 
   6   2  13        7.01       80.11     70.08 o 
   8   2  13    12850.63    13230.30    511.36 o 
  10   2  13     3713.27     3698.53    191.77 o 
  12   2  13     4632.69     4807.76    220.23 o 
  14   2  13      924.66      814.05     91.02 o 
  16   2  13    18378.91    18167.83    963.45 o 
 -29   3  13      473.15      203.54    200.89 o 
 -27   3  13     4712.45     3895.26    299.02 o 
 -25   3  13       22.15      175.31     80.77 o 
 -23   3  13     8081.92     7914.92    380.99 o 
 -21   3  13       37.10      -12.52     99.42 o 
 -19   3  13     9881.87     9792.21    412.65 o 
 -17   3  13    11928.41    12113.58    490.07 o 
 -15   3  13    10724.61    11443.95    442.00 o 
 -13   3  13        5.65       83.82     69.13 o 
 -11   3  13      960.57      997.77     93.32 o 
  -9   3  13      348.45      360.07     91.99 o 
  -7   3  13       29.55       23.63     96.90 o 
  -5   3  13    10351.57    10659.84    502.62 o 
  -3   3  13      297.31      385.17    118.13 o 
  -1   3  13    21392.69    22171.48    923.38 o 
   1   3  13     1595.60     1524.85    126.10 o 
   3   3  13     4586.33     4373.78    253.84 o 
   5   3  13     1169.88      830.94    113.91 o 
   7   3  13     4737.96     4346.06    265.03 o 
   9   3  13     2385.29     2160.91    167.59 o 
  11   3  13     2158.72     2158.53    292.93 o 
 -16   4  13      134.82     -132.75    321.40 o 
 -14   4  13     2366.52     2404.50    191.82 o 
 -12   4  13      197.06      363.29    141.77 o 
 -10   4  13     4689.70     4488.91    340.64 o 
  -8   4  13      598.60      608.46    141.28 o 
  -6   4  13       20.15       67.69    116.44 o 
  -4   4  13       32.12      -74.57    130.57 o 
 -38   0  14     1533.57     2822.23    730.02 o 
 -36   0  14     1411.18     1543.10    692.52 o 
 -34   0  14     6552.82     5816.44    624.58 o 
 -32   0  14     5619.33     4312.73    981.87 o 
 -30   0  14     2112.25     2448.04    195.62 o 
 -28   0  14    29171.04    32452.26   4380.27 o 
 -26   0  14    59813.30    40215.23   5396.42 o 
 -24   0  14    24742.60    20142.88   2030.90 o 
 -22   0  14    17956.82    17248.86    661.87 o 
 -20   0  14    17818.83    17493.09    983.44 o 
 -18   0  14    62340.81    62220.68   2434.89 o 
 -16   0  14    66472.41    65687.28   2486.37 o 
 -14   0  14        1.27      -46.24     58.12 o 
 -12   0  14    24161.06    23770.45    787.77 o 
 -10   0  14      121.54      111.71     45.46 o 
  -8   0  14    54732.37    56400.73   2192.31 o 
  -6   0  14      852.03      949.09     67.14 o 
  -4   0  14     1368.56     1443.36    136.35 o 
  -2   0  14     2776.43     2809.48    156.88 o 
   0   0  14    15733.62    16380.31    488.68 o 
   2   0  14    27017.84    29943.31    876.81 o 
   4   0  14   102488.29   114565.91   3743.93 o 
   6   0  14      357.66      293.09     58.90 o 
   8   0  14    32999.43    35548.20   1426.69 o 
  10   0  14    17141.90    17270.59    693.46 o 
  12   0  14    13185.21    13695.78    495.20 o 
  14   0  14    23363.96    26069.09   1531.86 o 
  16   0  14      101.05      -61.15    218.47 o 
  18   0  14     3125.18     3030.73    261.36 o 
 -37   1  14    18570.93    20767.37   2092.47 o 
 -35   1  14    31655.33    34099.77   2293.56 o 
 -33   1  14    21143.43    21637.02   1591.73 o 
 -31   1  14      147.37      200.11     46.15 o 
 -29   1  14      166.24       14.86     60.53 o 
 -27   1  14      549.08      416.01    106.77 o 
 -25   1  14    27683.13    25491.78    951.65 o 
 -23   1  14       46.28       40.04     60.02 o 
 -21   1  14      131.12       83.20     43.37 o 
 -19   1  14        1.73       50.05     47.99 o 
 -17   1  14     1999.34     1902.86     95.90 o 
 -15   1  14    16120.39    16113.28    427.53 o 
 -13   1  14    47045.95    46302.37   1198.63 o 
 -11   1  14    10278.91    10336.72    264.40 o 
  -9   1  14    60321.07    64591.23   1365.33 o 
  -7   1  14    37196.28    39314.78    854.22 o 
  -5   1  14    24820.77    25836.00    614.28 o 
  -3   1  14     4333.15     4531.26    120.56 o 
  -1   1  14    10456.83    11161.26    284.49 o 
   1   1  14    26768.04    28136.09    666.03 o 
   3   1  14      272.05      280.84     54.89 o 
   5   1  14     7471.62     7854.95    238.57 o 
   7   1  14        7.05      -48.47     67.22 o 
   9   1  14     3947.90     4276.99    160.09 o 
  11   1  14     3167.85     3237.89    163.68 o 
  13   1  14    27466.35    28737.88   1289.39 o 
  15   1  14      314.95      266.80     75.76 o 
  17   1  14       10.60      143.06    107.07 o 
 -34   2  14      204.67      302.56    163.34 o 
 -32   2  14     1223.99     1778.60    266.31 o 
 -30   2  14    10112.65     8581.43    612.19 o 
 -28   2  14      331.03      348.36     96.40 o 
 -26   2  14     8822.04     8136.78    515.15 o 
 -24   2  14     9964.63     8715.12    694.91 o 
 -22   2  14     5674.87     5432.33    254.17 o 
 -20   2  14       66.42      -60.89     83.39 o 
 -18   2  14     8227.79     8320.03    349.41 o 
 -16   2  14    15089.15    15721.16    537.95 o 
 -14   2  14      214.36      117.16     76.69 o 
 -12   2  14     2212.04     2140.13    116.36 o 
 -10   2  14     2077.57     2098.73    114.09 o 
  -8   2  14     5868.88     6188.43    201.29 o 
  -6   2  14      487.14      507.39     35.01 o 
  -4   2  14    20175.70    22199.07    772.33 o 
  -2   2  14        7.58       12.89     32.82 o 
   0   2  14      178.02      211.66     52.96 o 
   2   2  14     3202.12     3089.99    146.41 o 
   4   2  14    26094.36    26630.78   1236.73 o 
   6   2  14     1984.61     1791.08    112.39 o 
   8   2  14     1818.17     1599.47    102.61 o 
  10   2  14     5006.39     4702.16    271.33 o 
  12   2  14     7201.34     6578.83    381.20 o 
  14   2  14     1722.22     1816.71    139.39 o 
 -27   3  14     2188.34     1878.80    206.87 o 
 -25   3  14       25.25      -10.32    151.19 o 
 -23   3  14      402.60      368.56    136.61 o 
 -21   3  14    25963.17    27439.31   1369.27 o 
 -19   3  14      486.97      530.32     99.06 o 
 -17   3  14      177.03      191.38     72.12 o 
 -15   3  14        4.71       -3.72     81.75 o 
 -13   3  14     7941.77     8456.37    380.19 o 
 -11   3  14     7100.42     7467.91    348.12 o 
  -9   3  14      172.12      184.11     96.82 o 
  -7   3  14     1309.93     1141.10    137.91 o 
  -5   3  14     2960.09     2791.19    182.54 o 
  -3   3  14        4.33       99.47    106.38 o 
  -1   3  14     3450.03     3536.04    216.26 o 
   1   3  14     7344.05     7012.36    497.92 o 
   3   3  14     1360.11     1190.11    122.70 o 
   5   3  14     9979.66     9881.51    494.73 o 
   7   3  14     2212.53     1875.78    174.42 o 
 -37   1  15      542.14     1193.09    189.73 o 
 -35   1  15     3406.80     3266.39    293.77 o 
 -33   1  15     2998.57     2958.70    366.81 o 
 -31   1  15     1977.85     1941.93    152.98 o 
 -29   1  15     3656.35     3192.97    244.38 o 
 -27   1  15      698.58      466.18     64.67 o 
 -25   1  15      239.26      217.52     48.14 o 
 -23   1  15    25035.76    22355.43    915.64 o 
 -21   1  15       81.34      177.35     68.81 o 
 -19   1  15     5727.83     5098.17    197.68 o 
 -17   1  15     1915.13     1536.51     78.86 o 
 -15   1  15    10930.06    10078.34    342.64 o 
 -13   1  15        6.56      -17.47     75.63 o 
 -11   1  15     8955.57     9281.22    269.80 o 
  -9   1  15    14756.71    15723.35    417.94 o 
  -7   1  15    20108.85    22143.38    552.71 o 
  -5   1  15       15.78      -42.73     52.15 o 
  -3   1  15      417.31      396.16     39.89 o 
  -1   1  15      662.02      697.73     68.35 o 
   1   1  15      558.09      542.12     42.41 o 
   3   1  15     6048.42     6225.27    175.87 o 
   5   1  15      267.18      105.73     41.68 o 
   7   1  15    14597.30    14931.22    588.84 o 
   9   1  15     2719.00     2692.01    134.81 o 
  11   1  15     1924.85     1839.22    111.82 o 
  13   1  15      809.29      806.64     86.41 o 
 -34   2  15     2998.34     2312.02    260.88 o 
 -32   2  15    20786.12    20959.60   1838.60 o 
 -30   2  15      812.46      757.55    232.90 o 
 -28   2  15     1573.36     1929.54    267.42 o 
 -26   2  15     4989.78     4876.65    595.39 o 
 -24   2  15       15.02      107.17    127.21 o 
 -22   2  15     6532.05     6762.03    350.73 o 
 -20   2  15     7956.28     7250.72    470.73 o 
 -18   2  15    14696.06    13637.44    702.78 o 
 -16   2  15     8019.60     7585.52    367.06 o 
 -14   2  15     2898.95     2946.32    131.82 o 
 -12   2  15      427.78      326.07     81.09 o 
 -10   2  15     9398.66    10994.90    402.95 o 
  -8   2  15     3949.00     4221.89    160.07 o 
  -6   2  15    38642.16    44089.08   1432.77 o 
  -4   2  15     1038.51     1055.56     95.20 o 
  -2   2  15    18231.42    19845.88    819.44 o 
   0   2  15      596.30      567.30     68.86 o 
   2   2  15       58.07       73.43     60.94 o 
   4   2  15        1.96      -94.15     94.15 o 
   6   2  15      497.91      547.56    102.97 o 
   8   2  15     6326.06     5995.79    274.95 o 
  10   2  15     7801.52     7021.15    371.98 o 
 -25   3  15      488.95      608.60    238.97 o 
 -23   3  15    18057.20    18207.25   1010.64 o 
 -21   3  15      103.01      177.14    112.77 o 
 -19   3  15     4034.55     4059.85    247.63 o 
 -17   3  15      178.69      105.67     70.60 o 
 -15   3  15    10451.71    11261.52    606.31 o 
 -13   3  15       74.03      236.76    124.79 o 
 -11   3  15     7796.63     8624.13    447.07 o 
  -9   3  15     8226.75     9417.82    573.48 o 
  -7   3  15     5853.19     5721.79    380.60 o 
  -5   3  15        2.08       79.39     90.10 o 
  -3   3  15      430.39      498.17    125.18 o 
  -1   3  15      126.61      203.64     92.15 o 
   1   3  15        7.25      -40.61     93.31 o 
   3   3  15     3440.12     2884.30    256.68 o 
 -34   0  16    31711.24    29737.56   3954.48 o 
 -32   0  16     2413.28     2107.23    237.03 o 
 -30   0  16     1363.85     1189.31    306.25 o 
 -28   0  16     2457.49     2116.63    249.75 o 
 -26   0  16     9076.92     7319.32    779.30 o 
 -24   0  16     4691.78     4351.90    320.48 o 
 -22   0  16     7033.82     6569.08    627.81 o 
 -20   0  16    16160.74    17043.13   1589.08 o 
 -18   0  16    40233.98    40620.61   1764.02 o 
 -16   0  16    30869.72    31904.85   1221.33 o 
 -14   0  16    28317.35    28253.12   1189.75 o 
 -12   0  16     5729.46     6065.36    229.45 o 
 -10   0  16    29876.66    30606.31   1089.21 o 
  -8   0  16    31755.86    31087.35   1141.26 o 
  -6   0  16        5.17       -3.14     48.51 o 
  -4   0  16    15134.88    16263.37    720.94 o 
  -2   0  16        0.86      -49.76     69.59 o 
   0   0  16    20429.49    21507.02    749.99 o 
   2   0  16      383.94      409.92     65.51 o 
   4   0  16     2484.91     2437.00    139.21 o 
   6   0  16     1136.30     1119.16    101.30 o 
   8   0  16      228.40      430.80     80.13 o 
  10   0  16     9733.01    10156.98    706.65 o 
  12   0  16    46540.93    52916.16   4075.26 o 
 -35   1  16     1705.93     1628.89    315.46 o 
 -33   1  16     2684.98     2475.63    190.96 o 
 -31   1  16     2427.91     2352.75    177.54 o 
 -29   1  16    21836.80    21776.59   1284.72 o 
 -27   1  16    34505.73    33489.51   1822.21 o 
 -25   1  16    23389.40    21060.59    856.26 o 
 -23   1  16       48.34       18.74     70.40 o 
 -21   1  16        1.96      -11.05     50.56 o 
 -19   1  16     1928.33     1661.33     92.40 o 
 -17   1  16    37598.85    34811.72   1868.81 o 
 -15   1  16      359.47      270.28    106.75 o 
 -13   1  16       25.68      -17.57     76.99 o 
 -11   1  16        6.96        1.00     50.00 o 
  -9   1  16      515.79      637.49     46.32 o 
  -7   1  16     7124.85     7927.71    246.57 o 
  -5   1  16    30908.60    34397.31   1064.92 o 
  -3   1  16     4047.04     4541.26    198.79 o 
  -1   1  16    25217.01    28659.44    895.98 o 
   1   1  16    21208.98    24885.86    738.37 o 
   3   1  16    18595.29    20625.93    732.44 o 
   5   1  16     3423.03     3674.83    189.93 o 
   7   1  16     5645.40     5776.69    285.80 o 
   9   1  16    13621.82    14868.06    649.30 o 
  11   1  16      493.19      430.29     75.88 o 
 -32   2  16        0.15      179.36    151.65 o 
 -30   2  16     2183.50     1831.45    216.63 o 
 -28   2  16      497.96      540.37    142.63 o 
 -26   2  16      157.89      236.09    149.99 o 
 -24   2  16      743.74      799.37    125.25 o 
 -22   2  16     8825.49     8405.61    580.01 o 
 -20   2  16      478.66      343.20    114.05 o 
 -18   2  16     6736.86     6777.84    367.22 o 
 -16   2  16     8231.83     8866.98    398.97 o 
 -14   2  16     7556.95     7249.79    331.63 o 
 -12   2  16       53.62      148.40     82.55 o 
 -10   2  16     8859.35     9510.31    378.84 o 
  -8   2  16    18511.20    20782.35    788.65 o 
  -6   2  16     1137.07     1086.49     92.59 o 
  -4   2  16      203.28       77.86     94.67 o 
  -2   2  16     2050.58     1952.75    146.65 o 
   0   2  16    10921.95    12175.27    628.70 o 
   2   2  16      188.92       81.09     86.40 o 
   4   2  16     5116.70     5308.46    286.09 o 
   6   2  16       13.21      162.22    100.47 o 
   8   2  16      164.92      278.06    124.46 o 
 -23   3  16      360.67      364.45    107.54 o 
 -21   3  16     1599.66     1554.58    124.00 o 
 -19   3  16     1546.26     1565.28    150.88 o 
 -17   3  16      109.22       87.33    191.71 o 
 -15   3  16      409.60      283.52    112.35 o 
 -13   3  16    17893.84    19138.08   1213.50 o 
 -11   3  16      460.70      439.76    148.63 o 
  -9   3  16      179.31      306.63    182.84 o 
  -7   3  16       49.30      118.80     96.60 o 
  -5   3  16     6551.38     6749.99    362.43 o 
  -3   3  16     4320.69     3854.06    257.09 o 
  -1   3  16      696.36      595.54    129.37 o 
 -33   1  17     3942.10     3717.05    284.94 o 
 -31   1  17     1350.49     1242.20    138.93 o 
 -29   1  17      947.42      954.77    180.87 o 
 -27   1  17     4390.20     4788.22    442.69 o 
 -25   1  17     1667.82     3414.55    565.49 o 
 -23   1  17     5086.04     4684.25    316.45 o 
 -21   1  17     3188.58     2585.56    161.02 o 
 -19   1  17     1341.75     1012.49     97.30 o 
 -17   1  17       28.14      -59.45     59.45 o 
 -15   1  17    12598.57    12916.93    548.87 o 
 -13   1  17        1.23       91.47     63.44 o 
 -11   1  17     1122.70     1133.16     82.72 o 
  -9   1  17     1226.59     1345.23     77.07 o 
  -7   1  17    13845.80    15526.34    618.49 o 
  -5   1  17       19.61      -31.45     51.98 o 
  -3   1  17     2138.54     2173.56    138.36 o 
  -1   1  17     4195.19     4554.16    197.07 o 
   1   1  17     3015.85     2887.51    161.64 o 
   3   1  17      333.27      374.73     66.19 o 
   5   1  17      926.13     1105.51    107.11 o 
   7   1  17      530.09      507.01     82.89 o 
 -30   2  17      433.18     1244.38    698.10 o 
 -28   2  17      137.13      241.25     99.16 o 
 -26   2  17     5112.85     5383.48    571.59 o 
 -24   2  17    35036.82    34374.22   2770.58 o 
 -22   2  17      145.02      374.52    220.14 o 
 -20   2  17     3623.00     3787.44    262.43 o 
 -18   2  17     2460.22     2947.34    225.73 o 
 -16   2  17      124.36      -15.39     86.05 o 
 -14   2  17     5456.06     5464.05    314.29 o 
 -12   2  17     9227.45    10496.46    420.90 o 
 -10   2  17    16405.29    18373.90    828.17 o 
  -8   2  17     7316.38     7707.70    331.56 o 
  -6   2  17     1782.30     1693.57    118.80 o 
  -4   2  17      223.97      195.97     86.84 o 
  -2   2  17     4521.62     5344.75    267.76 o 
   0   2  17     2144.23     2722.35    209.57 o 
   2   2  17    15672.91    17695.99    789.27 o 
   4   2  17      504.77      488.84    142.94 o 
 -17   3  17      386.32      364.61    261.71 o 
 -15   3  17    12120.79    12952.43    605.85 o 
 -13   3  17       22.32       -3.78    144.29 o 
 -11   3  17     4260.05     4353.55    309.42 o 
  -9   3  17      310.08      247.12    187.00 o 
 -32   0  18       39.35      613.09    673.28 o 
 -30   0  18    17691.82    18629.23   2606.26 o 
 -28   0  18     8702.69     8547.50   1431.62 o 
 -26   0  18    45473.43    49385.76   6706.02 o 
 -24   0  18     2596.70     2502.39    339.18 o 
 -22   0  18     2393.99     2281.80    175.95 o 
 -20   0  18     1817.03     1792.41    140.37 o 
 -18   0  18    17102.06    17862.32   1247.88 o 
 -16   0  18      540.41      635.52    197.31 o 
 -14   0  18     2993.10     2746.94    229.65 o 
 -12   0  18     9621.05     9466.67    523.83 o 
 -10   0  18    25193.97    25355.27   1199.43 o 
  -8   0  18    22767.61    23834.61   1135.07 o 
  -6   0  18    22871.39    23073.68   1315.02 o 
  -4   0  18     4139.22     4894.21    357.63 o 
  -2   0  18    21477.41    22814.84   1336.19 o 
   0   0  18    30570.56    32341.42   1845.58 o 
   2   0  18      835.31      685.09     94.21 o 
   4   0  18    11420.92    12415.35    981.23 o 
   6   0  18        9.96      108.79    186.74 o 
 -31   1  18      424.96      436.10     93.50 o 
 -29   1  18     1563.95     1610.78    220.83 o 
 -27   1  18     1868.98     2022.89    186.45 o 
 -25   1  18     4774.34     4820.07    316.01 o 
 -23   1  18     5869.17     5339.91    402.35 o 
 -21   1  18    16584.83    15805.50    996.47 o 
 -19   1  18    26578.83    23878.33   1522.13 o 
 -17   1  18    25277.75    25299.39   1523.67 o 
 -15   1  18     1334.49     1499.19    167.54 o 
 -13   1  18      625.58      721.31    113.15 o 
 -11   1  18     1491.51     1544.00    121.79 o 
  -9   1  18    24634.31    28109.00   1264.14 o 
  -7   1  18      307.19      300.73    138.49 o 
  -5   1  18       62.30       98.92     53.27 o 
  -3   1  18       54.83      189.61     52.31 o 
  -1   1  18     2223.12     2201.50    129.97 o 
   1   1  18     2399.37     2504.71    139.26 o 
   3   1  18    16537.58    17946.74    760.09 o 
   5   1  18     1002.72     1222.88    116.90 o 
 -26   2  18     7957.24     7265.45    499.85 o 
 -24   2  18        7.05       -4.46     81.51 o 
 -22   2  18     3101.76     2944.67    315.56 o 
 -20   2  18      378.20      343.75    134.34 o 
 -18   2  18     1401.16      961.42    263.30 o 
 -16   2  18      456.05      338.36     97.69 o 
 -14   2  18    10047.17    10635.24    664.46 o 
 -12   2  18       55.94       99.94    187.98 o 
 -10   2  18      804.22     1019.37    148.17 o 
  -8   2  18     3811.31     3944.35    216.91 o 
  -6   2  18     6400.69     7115.22    372.88 o 
  -4   2  18      530.42      449.99    123.83 o 
  -2   2  18     2694.53     2586.88    165.99 o 
 -29   1  19       28.05      -43.47     77.38 o 
 -27   1  19      405.41      374.07    107.26 o 
 -25   1  19     4097.00     3663.59    293.89 o 
 -23   1  19      799.12      962.58    262.35 o 
 -21   1  19      954.45      829.29    137.22 o 
 -19   1  19     4368.53     4289.04    251.23 o 
 -17   1  19     1294.91     1058.26    163.06 o 
 -15   1  19     2571.50     2860.78    337.72 o 
 -13   1  19     1076.14     1313.52    187.51 o 
 -11   1  19      523.09      659.40    211.92 o 
  -9   1  19       82.66      116.33     77.79 o 
  -7   1  19     5869.39     6135.32    321.67 o 
  -5   1  19       10.76        4.90     77.33 o 
  -3   1  19     3627.14     4174.94    277.55 o 
  -1   1  19      599.95      610.11     95.14 o 
 -20   2  19        5.39       11.38    110.38 o 
 -18   2  19     3718.18     3632.38    294.63 o 
 -16   2  19    19583.00    21723.83   1294.61 o 
 -14   2  19       16.00      -21.69    117.34 o 
 -12   2  19      518.59      369.34    133.72 o 
 -10   2  19      503.28      331.90    117.81 o 
  -8   2  19      620.72      525.88    105.74 o 
 -26   0  20     2985.45     3429.07    462.35 o 
 -24   0  20      434.43      813.13    329.85 o 
 -22   0  20    15500.22    16259.74   1942.16 o 
 -20   0  20     8218.95     8499.22   1124.79 o 
 -18   0  20    38062.95    40314.77   3437.34 o 
 -16   0  20     1131.33     1579.08    337.56 o 
 -14   0  20     1698.41     1460.29    231.93 o 
 -12   0  20      584.57      452.56    294.13 o 
 -10   0  20    17350.48    18695.81   1079.00 o 
  -8   0  20        9.44      -30.74     96.80 o 
  -6   0  20     3660.80     3769.04    277.60 o 
  -4   0  20     2225.84     2111.49    194.04 o 
 -23   1  20      434.60      336.45    167.99 o 
 -21   1  20      277.24      138.58    107.23 o 
 -19   1  20       67.20      287.73    123.58 o 
 -17   1  20     2050.88     2440.48    461.95 o 
 -15   1  20     4135.60     3747.84    296.03 o 
 -13   1  20    10873.40    10680.82    827.35 o 
 -11   1  20    16247.47    18547.05   1641.90 o 
  -9   1  20    17496.68    20546.84    883.99 o 
  -7   1  20     1687.41     1782.58    150.66 o 
                                                 
